# Supplementary material for: Mathematical models for cytarabine-derived myelosuppression in acute myeloid leukaemia
Source: PLoS One. 2019 Jul 1;14(7):e0204540. doi: 10.1371/journal.pone.0204540 (PMC6602180; doi:10.1371/journal.pone.0204540)
Supplement: S1 File — (CSV) [file pone.0204540.s002.csv]

ID	TIME	DV	CMT	AMT	RATE	DUR	MDV	EVID
101	0.0	7.73	5	0.0	0	0.0	0	0
101	1.88472	0.0	1	4830.0	-2	0.125	1	1
101	2.1228587963	6.35	5	0.0	0	0.0	0	0
101	2.3847	0.0	1	4830.0	-2	0.125	1	1
101	2.8847	0.0	1	4830.0	-2	0.125	1	1
101	2.9858796296	5.18	5	0.0	0	0.0	0	0
101	3.3847	0.0	1	4830.0	-2	0.125	1	1
101	3.9834375	4.22	5	0.0	0	0.0	0	0
101	4.9527314815	3.86	5	0.0	0	0.0	0	0
101	5.9541782408	2.5	5	0.0	0	0.0	0	0
101	5.9590856482	2.94	5	0.0	0	0.0	0	0
101	6.9682638889	3.17	5	0.0	0	0.0	0	0
101	7.9709143519	2.34	5	0.0	0	0.0	0	0
101	18.9863425926	1.56	5	0.0	0	0.0	0	0
101	25.9599768519	4.2	5	0.0	0	0.0	0	0
101	27.0420486111	5.2	5	0.0	0	0.0	0	0
101	29.0592361111	4.3	5	0.0	0	0.0	0	0
102	0.0	3.59	5	0.0	0	0.0	0	0
102	0.8177314814	5.04	5	0.0	0	0.0	0	0
102	0.89965	0.0	1	4830.0	-2	0.125	1	1
102	1.358	0.0	1	4830.0	-2	0.125	1	1
102	1.831261574	4.14	5	0.0	0	0.0	0	0
102	1.8997	0.0	1	4830.0	-2	0.125	1	1
102	2.3163	0.0	1	4830.0	-2	0.125	1	1
102	2.8280787037	3.86	5	0.0	0	0.0	0	0
102	6.7916435185	2.58	5	0.0	0	0.0	0	0
102	15.8583333333	1.21	5	0.0	0	0.0	0	0
102	19.8627430555	1.47	5	0.0	0	0.0	0	0
102	21.92375	2.64	5	0.0	0	0.0	0	0
102	30.8622916666	3.61	5	0.0	0	0.0	0	0
102	44.8738078703	3.9	5	0.0	0	0.0	0	0
103	0.0	10.21	5	0.0	0	0.0	0	0
103	0.93947	0.0	1	1810.0	-2	0.125	1	1
103	1.4395	0.0	1	1810.0	-2	0.125	1	1
103	2.9395	0.0	1	1810.0	-2	0.125	1	1
103	2.9985532407	3.69	5	0.0	0	0.0	0	0
103	3.5228	0.0	1	1810.0	-2	0.125	1	1
103	4.9395	0.0	1	1810.0	-2	0.125	1	1
103	5.0158912037	2.83	5	0.0	0	0.0	0	0
103	5.0263888889	2.59	5	0.0	0	0.0	0	0
103	5.4395	0.0	1	1810.0	-2	0.125	1	1
103	6.9908912037	2.24	5	0.0	0	0.0	0	0
103	9.0224074074	1.96	5	0.0	0	0.0	0	0
103	10.0391782407	1.91	5	0.0	0	0.0	0	0
103	11.0009722222	1.42	5	0.0	0	0.0	0	0
103	11.965787037	1.47	5	0.0	0	0.0	0	0
103	12.9907986111	1.2	5	0.0	0	0.0	0	0
103	14.0032407407	0.85	5	0.0	0	0.0	0	0
103	15.0434837963	0.84	5	0.0	0	0.0	0	0
103	16.0300578703	0.65	5	0.0	0	0.0	0	0
103	17.0291666666	0.62	5	0.0	0	0.0	0	0
103	18.0235648148	0.81	5	0.0	0	0.0	0	0
103	18.9652314815	1.07	5	0.0	0	0.0	0	0
103	19.9843518518	0.97	5	0.0	0	0.0	0	0
103	19.9940509259	0.99	5	0.0	0	0.0	0	0
103	21.0172685185	1.68	5	0.0	0	0.0	0	0
103	22.0358333333	1.83	5	0.0	0	0.0	0	0
103	23.0180439815	2.84	5	0.0	0	0.0	0	0
103	24.0005092592	2.4	5	0.0	0	0.0	0	0
103	31.0849652778	3.8	5	0.0	0	0.0	0	0
104	0.0	3.8	5	0.0	0	0.0	0	0
104	0.85231	0.0	1	1790.0	-2	0.125	1	1
104	1.3523	0.0	1	1790.0	-2	0.125	1	1
104	1.8903587963	5.11	5	0.0	0	0.0	0	0
104	2.8523	0.0	1	1790.0	-2	0.125	1	1
104	2.9007175926	2.58	5	0.0	0	0.0	0	0
104	3.3523	0.0	1	1790.0	-2	0.125	1	1
104	3.9211574074	2.82	5	0.0	0	0.0	0	0
104	4.8523	0.0	1	1790.0	-2	0.125	1	1
104	5.3523	0.0	1	1790.0	-2	0.125	1	1
104	5.9430324073	1.83	5	0.0	0	0.0	0	0
104	6.9488541666	1.37	5	0.0	0	0.0	0	0
104	7.9733912037	1.71	5	0.0	0	0.0	0	0
104	8.9559722222	1.35	5	0.0	0	0.0	0	0
104	8.9620833333	1.44	5	0.0	0	0.0	0	0
104	9.9130439814	1.35	5	0.0	0	0.0	0	0
104	10.9053009259	1.13	5	0.0	0	0.0	0	0
104	11.9405092592	0.67	5	0.0	0	0.0	0	0
104	12.9528703703	0.56	5	0.0	0	0.0	0	0
104	13.8894791666	0.23	5	0.0	0	0.0	0	0
104	14.9061574074	1.0	5	0.0	0	0.0	0	0
104	15.8778356481	0.65	5	0.0	0	0.0	0	0
104	16.8925925926	0.7	5	0.0	0	0.0	0	0
104	17.8968055555	0.15	5	0.0	0	0.0	0	0
104	18.9463888888	0.18	5	0.0	0	0.0	0	0
104	18.951886574	0.21	5	0.0	0	0.0	0	0
104	19.9308101851	0.24	5	0.0	0	0.0	0	0
104	20.9584606481	0.34	5	0.0	0	0.0	0	0
104	21.8802430555	0.53	5	0.0	0	0.0	0	0
104	22.9113888888	0.81	5	0.0	0	0.0	0	0
104	23.9069560185	0.98	5	0.0	0	0.0	0	0
104	24.9293055555	1.25	5	0.0	0	0.0	0	0
104	25.9337037037	2.5	5	0.0	0	0.0	0	0
104	26.9526041666	1.84	5	0.0	0	0.0	0	0
104	27.9265277777	2.81	5	0.0	0	0.0	0	0
104	41.8993287037	7.53	5	0.0	0	0.0	0	0
105	0.0	6.47	5	0.0	0	0.0	0	0
105	0.84375	0.0	1	1850.0	-2	0.125	1	1
105	1.4271	0.0	1	1850.0	-2	0.125	1	1
105	2.8438	0.0	1	1850.0	-2	0.125	1	1
105	3.4896	0.0	1	1850.0	-2	0.125	1	1
105	3.9093518519	6.91	5	0.0	0	0.0	0	0
105	4.8438	0.0	1	1850.0	-2	0.125	1	1
105	4.9168981482	4.31	5	0.0	0	0.0	0	0
105	5.3438	0.0	1	1850.0	-2	0.125	1	1
105	5.9509027778	4.42	5	0.0	0	0.0	0	0
105	6.9282060186	3.36	5	0.0	0	0.0	0	0
105	7.9121643519	2.2	5	0.0	0	0.0	0	0
105	8.9241666667	2.81	5	0.0	0	0.0	0	0
105	9.9189583334	4.09	5	0.0	0	0.0	0	0
105	10.8943171297	3.56	5	0.0	0	0.0	0	0
105	11.9078356482	2.43	5	0.0	0	0.0	0	0
105	11.9085185186	2.53	5	0.0	0	0.0	0	0
105	12.8754976852	2.67	5	0.0	0	0.0	0	0
105	13.8896064815	0.83	5	0.0	0	0.0	0	0
105	14.8897106482	0.5	5	0.0	0	0.0	0	0
105	15.9230208334	0.44	5	0.0	0	0.0	0	0
105	16.9125	0.39	5	0.0	0	0.0	0	0
105	17.9034837963	0.31	5	0.0	0	0.0	0	0
105	18.8966666667	0.23	5	0.0	0	0.0	0	0
105	19.9351851852	0.43	5	0.0	0	0.0	0	0
105	20.9198148148	1.42	5	0.0	0	0.0	0	0
105	21.9138657408	1.5	5	0.0	0	0.0	0	0
105	22.9084143519	2.55	5	0.0	0	0.0	0	0
105	23.9355671297	2.96	5	0.0	0	0.0	0	0
106	0.0	5.15	5	0.0	0	0.0	0	0
106	0.9873148149	4.31	5	0.0	0	0.0	0	0
106	1.4469	0.0	1	5160.0	-2	0.125	1	1
106	1.9469	0.0	1	5160.0	-2	0.125	1	1
106	1.9914814815	3.81	5	0.0	0	0.0	0	0
106	3.0129513889	3.0	5	0.0	0	0.0	0	0
106	3.4469	0.0	1	5160.0	-2	0.125	1	1
106	3.9469	0.0	1	5160.0	-2	0.125	1	1
106	4.0839583334	4.38	5	0.0	0	0.0	0	0
106	5.0036342593	3.06	5	0.0	0	0.0	0	0
106	5.4469	0.0	1	5160.0	-2	0.125	1	1
106	5.9469	0.0	1	5160.0	-2	0.125	1	1
106	6.0088888889	1.37	5	0.0	0	0.0	0	0
106	8.0133217593	1.43	5	0.0	0	0.0	0	0
106	8.9867824074	1.13	5	0.0	0	0.0	0	0
106	10.014837963	1.18	5	0.0	0	0.0	0	0
106	11.01625	1.43	5	0.0	0	0.0	0	0
106	12.019375	1.5	5	0.0	0	0.0	0	0
106	13.0077893519	1.39	5	0.0	0	0.0	0	0
106	13.9805671297	1.2	5	0.0	0	0.0	0	0
106	14.9778125	0.85	5	0.0	0	0.0	0	0
106	15.9965277778	0.78	5	0.0	0	0.0	0	0
106	16.9866203704	0.78	5	0.0	0	0.0	0	0
106	18.0422569445	0.68	5	0.0	0	0.0	0	0
106	19.0291203704	0.69	5	0.0	0	0.0	0	0
106	20.0175231482	0.57	5	0.0	0	0.0	0	0
106	21.017175926	0.5	5	0.0	0	0.0	0	0
106	21.9488773149	0.61	5	0.0	0	0.0	0	0
106	23.0046064815	0.66	5	0.0	0	0.0	0	0
106	23.9862731482	0.96	5	0.0	0	0.0	0	0
106	25.0141203704	1.27	5	0.0	0	0.0	0	0
106	26.0340740741	1.46	5	0.0	0	0.0	0	0
106	26.9686574075	1.52	5	0.0	0	0.0	0	0
106	27.9803472223	1.63	5	0.0	0	0.0	0	0
106	28.9850115741	2.43	5	0.0	0	0.0	0	0
106	37.9902199074	2.99	5	0.0	0	0.0	0	0
107	0.0	6.6	5	0.0	0	0.0	0	0
107	0.9094791667	5.7	5	0.0	0	0.0	0	0
107	1.3723	0.0	1	5490.0	-2	0.125	1	1
107	1.8723	0.0	1	5490.0	-2	0.125	1	1
107	1.8920138889	6.76	5	0.0	0	0.0	0	0
107	2.8723	0.0	1	5490.0	-2	0.125	1	1
107	2.9097800926	8.48	5	0.0	0	0.0	0	0
107	3.3723	0.0	1	5490.0	-2	0.125	1	1
107	3.9194097223	7.99	5	0.0	0	0.0	0	0
107	4.8723	0.0	1	5490.0	-2	0.125	1	1
107	4.9598726852	2.79	5	0.0	0	0.0	0	0
107	5.3723	0.0	1	5490.0	-2	0.125	1	1
107	5.9750694445	3.37	5	0.0	0	0.0	0	0
107	7.9324768519	1.01	5	0.0	0	0.0	0	0
107	8.9519675926	0.66	5	0.0	0	0.0	0	0
107	9.9194791667	0.46	5	0.0	0	0.0	0	0
107	10.9232060186	0.59	5	0.0	0	0.0	0	0
107	11.9497222223	0.62	5	0.0	0	0.0	0	0
107	12.9649537037	0.91	5	0.0	0	0.0	0	0
107	13.9187847223	0.64	5	0.0	0	0.0	0	0
107	14.9317361111	0.7	5	0.0	0	0.0	0	0
107	15.9608564815	1.05	5	0.0	0	0.0	0	0
107	16.9254976852	1.22	5	0.0	0	0.0	0	0
107	17.9092592593	1.23	5	0.0	0	0.0	0	0
107	18.9299537037	1.21	5	0.0	0	0.0	0	0
107	19.9567361111	0.92	5	0.0	0	0.0	0	0
107	20.9286574074	1.16	5	0.0	0	0.0	0	0
107	21.9208217593	0.94	5	0.0	0	0.0	0	0
107	22.9608101852	1.09	5	0.0	0	0.0	0	0
107	23.9290277778	1.12	5	0.0	0	0.0	0	0
107	24.9033101852	1.36	5	0.0	0	0.0	0	0
107	25.9393055556	1.99	5	0.0	0	0.0	0	0
107	26.9481944445	3.08	5	0.0	0	0.0	0	0
107	27.9601041667	3.59	5	0.0	0	0.0	0	0
107	28.9105671297	3.42	5	0.0	0	0.0	0	0
107	29.9237962963	3.94	5	0.0	0	0.0	0	0
107	41.9438888889	6.95	5	0.0	0	0.0	0	0
108	0.0	6.95	5	0.0	0	0.0	0	0
108	0.9272	0.0	1	5490.0	-2	0.125	1	1
108	1.5105	0.0	1	5490.0	-2	0.125	1	1
108	2.0319675926	8.01	5	0.0	0	0.0	0	0
108	2.9272	0.0	1	5490.0	-2	0.125	1	1
108	3.4272	0.0	1	5490.0	-2	0.125	1	1
108	4.0082175926	5.0	5	0.0	0	0.0	0	0
108	4.0159375	5.09	5	0.0	0	0.0	0	0
108	4.9272	0.0	1	5490.0	-2	0.125	1	1
108	5.0051736111	2.74	5	0.0	0	0.0	0	0
108	5.4272	0.0	1	5490.0	-2	0.125	1	1
108	6.0207175926	2.09	5	0.0	0	0.0	0	0
108	7.0207291667	0.65	5	0.0	0	0.0	0	0
108	7.9673263889	0.62	5	0.0	0	0.0	0	0
108	8.9941087964	0.44	5	0.0	0	0.0	0	0
108	9.9671990741	0.43	5	0.0	0	0.0	0	0
108	10.9723842593	0.52	5	0.0	0	0.0	0	0
108	12.0207638889	0.72	5	0.0	0	0.0	0	0
108	13.0375578704	0.74	5	0.0	0	0.0	0	0
108	14.0258101852	0.66	5	0.0	0	0.0	0	0
108	15.1210416667	0.85	5	0.0	0	0.0	0	0
108	15.9730671297	0.48	5	0.0	0	0.0	0	0
108	16.9605671297	0.66	5	0.0	0	0.0	0	0
108	18.0045023148	0.49	5	0.0	0	0.0	0	0
108	19.007962963	0.46	5	0.0	0	0.0	0	0
108	20.0014699074	0.45	5	0.0	0	0.0	0	0
108	20.9716203704	1.2	5	0.0	0	0.0	0	0
108	21.0568981482	0.66	5	0.0	0	0.0	0	0
108	21.9575810185	0.47	5	0.0	0	0.0	0	0
108	22.9595717593	0.68	5	0.0	0	0.0	0	0
108	23.9668865741	0.74	5	0.0	0	0.0	0	0
108	24.9673032408	0.61	5	0.0	0	0.0	0	0
108	26.0316087963	0.73	5	0.0	0	0.0	0	0
108	27.0172569445	1.04	5	0.0	0	0.0	0	0
108	27.9638541667	1.1	5	0.0	0	0.0	0	0
108	28.9585648149	1.51	5	0.0	0	0.0	0	0
108	51.0389236111	4.0	5	0.0	0	0.0	0	0
109	0.0	10.81	5	0.0	0	0.0	0	0
109	0.86238	0.0	1	5760.0	-2	0.125	1	1
109	0.9168865741	7.76	5	0.0	0	0.0	0	0
109	1.3624	0.0	1	5760.0	-2	0.125	1	1
109	2.8624	0.0	1	5760.0	-2	0.125	1	1
109	2.8976273148	4.33	5	0.0	0	0.0	0	0
109	3.3624	0.0	1	5760.0	-2	0.125	1	1
109	3.9283333333	4.18	5	0.0	0	0.0	0	0
109	4.8624	0.0	1	5760.0	-2	0.125	1	1
109	4.9368055556	2.48	5	0.0	0	0.0	0	0
109	5.3624	0.0	1	5760.0	-2	0.125	1	1
109	5.9042824074	4.11	5	0.0	0	0.0	0	0
109	6.9115856482	2.31	5	0.0	0	0.0	0	0
109	7.9227893519	1.9	5	0.0	0	0.0	0	0
109	8.9217939815	2.63	5	0.0	0	0.0	0	0
109	9.9271296296	2.7	5	0.0	0	0.0	0	0
109	10.9309375	1.97	5	0.0	0	0.0	0	0
109	11.9312037037	1.66	5	0.0	0	0.0	0	0
109	12.9337268519	1.49	5	0.0	0	0.0	0	0
109	13.9156018519	1.3	5	0.0	0	0.0	0	0
109	14.9223148148	1.19	5	0.0	0	0.0	0	0
109	15.9043518519	0.81	5	0.0	0	0.0	0	0
109	16.9197800926	0.59	5	0.0	0	0.0	0	0
109	17.9443518519	0.63	5	0.0	0	0.0	0	0
109	17.9526967593	0.63	5	0.0	0	0.0	0	0
109	18.9387152778	0.59	5	0.0	0	0.0	0	0
109	18.9442361111	0.58	5	0.0	0	0.0	0	0
109	19.9358680556	0.93	5	0.0	0	0.0	0	0
109	20.9401967593	1.88	5	0.0	0	0.0	0	0
109	21.8730092593	1.88	5	0.0	0	0.0	0	0
109	22.9119444445	2.57	5	0.0	0	0.0	0	0
109	23.9222685185	3.36	5	0.0	0	0.0	0	0
109	24.9502199074	4.83	5	0.0	0	0.0	0	0
109	25.9411111111	4.97	5	0.0	0	0.0	0	0
109	34.9077893519	6.53	5	0.0	0	0.0	0	0
110	0.0	6.53	5	0.0	0	0.0	0	0
110	0.95324	0.0	1	5730.0	-2	0.125	1	1
110	1.0345949074	5.53	5	0.0	0	0.0	0	0
110	1.4532	0.0	1	5730.0	-2	0.125	1	1
110	2.9532	0.0	1	5730.0	-2	0.125	1	1
110	3.0122685185	2.51	5	0.0	0	0.0	0	0
110	3.4532	0.0	1	5730.0	-2	0.125	1	1
110	4.0568055555	4.3	5	0.0	0	0.0	0	0
110	4.9532	0.0	1	5730.0	-2	0.125	1	1
110	5.4532	0.0	1	5730.0	-2	0.125	1	1
110	6.0487731481	3.42	5	0.0	0	0.0	0	0
110	8.035474537	2.14	5	0.0	0	0.0	0	0
110	9.0873379629	3.19	5	0.0	0	0.0	0	0
110	10.0024421296	2.88	5	0.0	0	0.0	0	0
110	11.0570023148	1.75	5	0.0	0	0.0	0	0
110	12.0560879629	1.22	5	0.0	0	0.0	0	0
110	13.0170254629	1.2	5	0.0	0	0.0	0	0
110	14.0124652777	1.03	5	0.0	0	0.0	0	0
110	15.0279629629	0.84	5	0.0	0	0.0	0	0
110	15.0407754629	0.98	5	0.0	0	0.0	0	0
110	16.0527777777	0.69	5	0.0	0	0.0	0	0
110	16.0574189814	0.76	5	0.0	0	0.0	0	0
110	17.010625	0.55	5	0.0	0	0.0	0	0
110	18.0316319444	0.47	5	0.0	0	0.0	0	0
110	19.0261574074	0.43	5	0.0	0	0.0	0	0
110	20.0109027777	0.67	5	0.0	0	0.0	0	0
110	21.0300925926	1.21	5	0.0	0	0.0	0	0
110	22.027511574	1.28	5	0.0	0	0.0	0	0
110	24.0025462963	2.24	5	0.0	0	0.0	0	0
110	27.9713078704	4.17	5	0.0	0	0.0	0	0
110	41.1304513889	4.68	5	0.0	0	0.0	0	0
111	0.0	4.68	5	0.0	0	0.0	0	0
111	0.82373	0.0	1	5760.0	-2	0.125	1	1
111	1.3237	0.0	1	5760.0	-2	0.125	1	1
111	1.8920138888	5.55	5	0.0	0	0.0	0	0
111	2.8237	0.0	1	5760.0	-2	0.125	1	1
111	2.8697685185	3.88	5	0.0	0	0.0	0	0
111	3.3237	0.0	1	5760.0	-2	0.125	1	1
111	3.8662731481	1.95	5	0.0	0	0.0	0	0
111	4.8237	0.0	1	5760.0	-2	0.125	1	1
111	4.9058796296	1.63	5	0.0	0	0.0	0	0
111	5.3237	0.0	1	5760.0	-2	0.125	1	1
111	5.915949074	1.18	5	0.0	0	0.0	0	0
111	6.8970949074	1.2	5	0.0	0	0.0	0	0
111	7.8772222222	1.18	5	0.0	0	0.0	0	0
111	8.8547800925	1.31	5	0.0	0	0.0	0	0
111	9.909386574	1.6	5	0.0	0	0.0	0	0
111	10.8816087963	1.4	5	0.0	0	0.0	0	0
111	11.8971875	1.34	5	0.0	0	0.0	0	0
111	12.9091550925	0.93	5	0.0	0	0.0	0	0
111	13.9169907407	1.42	5	0.0	0	0.0	0	0
111	14.9381481481	1.03	5	0.0	0	0.0	0	0
111	15.9252662037	0.88	5	0.0	0	0.0	0	0
111	16.8760532407	0.84	5	0.0	0	0.0	0	0
111	17.8743171296	0.63	5	0.0	0	0.0	0	0
111	18.9080324073	0.63	5	0.0	0	0.0	0	0
111	19.9207754629	0.42	5	0.0	0	0.0	0	0
111	19.9265625	0.49	5	0.0	0	0.0	0	0
111	20.8884722222	0.31	5	0.0	0	0.0	0	0
111	21.8976504629	0.57	5	0.0	0	0.0	0	0
111	22.9696643518	1.23	5	0.0	0	0.0	0	0
111	23.85875	1.32	5	0.0	0	0.0	0	0
111	24.8682407407	1.9	5	0.0	0	0.0	0	0
111	25.9053009259	2.48	5	0.0	0	0.0	0	0
111	26.8983680555	3.2	5	0.0	0	0.0	0	0
112	0.0	4.67	5	0.0	0	0.0	0	0
112	0.89491	0.0	1	6210.0	-2	0.125	1	1
112	1.3949	0.0	1	6210.0	-2	0.125	1	1
112	2.8949	0.0	1	6210.0	-2	0.125	1	1
112	2.9865972222	1.61	5	0.0	0	0.0	0	0
112	3.3949	0.0	1	6210.0	-2	0.125	1	1
112	3.9760069444	4.51	5	0.0	0	0.0	0	0
112	4.8949	0.0	1	6210.0	-2	0.125	1	1
112	5.3949	0.0	1	6210.0	-2	0.125	1	1
112	6.9660763889	1.07	5	0.0	0	0.0	0	0
112	7.9262268519	0.7	5	0.0	0	0.0	0	0
112	8.9095717593	0.84	5	0.0	0	0.0	0	0
112	10.9740277778	0.39	5	0.0	0	0.0	0	0
112	11.9821180555	0.59	5	0.0	0	0.0	0	0
112	12.9203819444	0.84	5	0.0	0	0.0	0	0
112	13.9492476852	1.0	5	0.0	0	0.0	0	0
112	14.9082175926	1.27	5	0.0	0	0.0	0	0
112	15.9213657407	0.93	5	0.0	0	0.0	0	0
112	16.933287037	0.51	5	0.0	0	0.0	0	0
112	17.9804861111	0.5	5	0.0	0	0.0	0	0
112	18.9874652778	0.45	5	0.0	0	0.0	0	0
112	19.9352430556	0.72	5	0.0	0	0.0	0	0
112	20.9310648148	0.5	5	0.0	0	0.0	0	0
112	21.9338310185	1.28	5	0.0	0	0.0	0	0
112	22.9323263889	1.5	5	0.0	0	0.0	0	0
112	23.941099537	0.87	5	0.0	0	0.0	0	0
112	23.9471990741	0.91	5	0.0	0	0.0	0	0
112	24.9627083333	1.15	5	0.0	0	0.0	0	0
112	25.9886458333	1.44	5	0.0	0	0.0	0	0
112	26.9055439815	1.43	5	0.0	0	0.0	0	0
112	28.0646527778	1.25	5	0.0	0	0.0	0	0
112	28.9343287037	2.5	5	0.0	0	0.0	0	0
113	0.0	8.16	5	0.0	0	0.0	0	0
113	0.94097	0.0	1	5400.0	-2	0.125	1	1
113	0.9751620371	4.42	5	0.0	0	0.0	0	0
113	1.441	0.0	1	5400.0	-2	0.125	1	1
113	1.941	0.0	1	5400.0	-2	0.125	1	1
113	2.0179166667	6.82	5	0.0	0	0.0	0	0
113	2.441	0.0	1	5400.0	-2	0.125	1	1
113	2.941	0.0	1	5400.0	-2	0.125	1	1
113	3.0156597222	4.46	5	0.0	0	0.0	0	0
113	3.441	0.0	1	5400.0	-2	0.125	1	1
113	4.0296180556	3.06	5	0.0	0	0.0	0	0
113	5.0314814815	2.06	5	0.0	0	0.0	0	0
113	5.9786226852	1.04	5	0.0	0	0.0	0	0
113	6.9838888889	0.89	5	0.0	0	0.0	0	0
113	7.9731712963	0.55	5	0.0	0	0.0	0	0
113	9.0373958333	0.65	5	0.0	0	0.0	0	0
113	10.0224074074	0.38	5	0.0	0	0.0	0	0
113	10.0293171296	0.43	5	0.0	0	0.0	0	0
113	11.0184375	0.37	5	0.0	0	0.0	0	0
113	12.0265625	0.38	5	0.0	0	0.0	0	0
113	13.0229166667	0.27	5	0.0	0	0.0	0	0
113	14.0544791667	0.3	5	0.0	0	0.0	0	0
113	15.0285069445	0.38	5	0.0	0	0.0	0	0
113	16.0200578704	0.39	5	0.0	0	0.0	0	0
113	16.03125	0.28	5	0.0	0	0.0	0	0
113	17.0239120371	0.28	5	0.0	0	0.0	0	0
113	18.0268055556	0.39	5	0.0	0	0.0	0	0
113	19.0319097222	0.49	5	0.0	0	0.0	0	0
113	20.058900463	0.63	5	0.0	0	0.0	0	0
113	20.0775	0.6	5	0.0	0	0.0	0	0
113	21.0273726852	1.12	5	0.0	0	0.0	0	0
113	22.0298495371	1.43	5	0.0	0	0.0	0	0
113	22.9333796297	2.34	5	0.0	0	0.0	0	0
113	30.0751967593	6.03	5	0.0	0	0.0	0	0
114	0.0	6.03	5	0.0	0	0.0	0	0
114	1.3703	0.0	1	5400.0	-2	0.125	1	1
114	1.8703	0.0	1	5400.0	-2	0.125	1	1
114	1.9802083333	9.81	5	0.0	0	0.0	0	0
114	2.3703	0.0	1	5400.0	-2	0.125	1	1
114	2.8703	0.0	1	5400.0	-2	0.125	1	1
114	2.9852893518	14.16	5	0.0	0	0.0	0	0
114	3.3703	0.0	1	5400.0	-2	0.125	1	1
114	3.8703	0.0	1	5400.0	-2	0.125	1	1
114	3.9562152778	9.54	5	0.0	0	0.0	0	0
114	4.9101967592	5.54	5	0.0	0	0.0	0	0
114	5.9915046296	3.16	5	0.0	0	0.0	0	0
114	6.9024305556	1.8	5	0.0	0	0.0	0	0
114	7.8978009259	0.89	5	0.0	0	0.0	0	0
114	8.967974537	1.13	5	0.0	0	0.0	0	0
114	10.9265162037	0.54	5	0.0	0	0.0	0	0
114	11.9448032407	0.42	5	0.0	0	0.0	0	0
114	13.0287037037	0.38	5	0.0	0	0.0	0	0
114	13.9081597222	0.27	5	0.0	0	0.0	0	0
114	14.9405324074	0.26	5	0.0	0	0.0	0	0
114	15.961412037	0.24	5	0.0	0	0.0	0	0
114	16.957511574	0.24	5	0.0	0	0.0	0	0
114	16.9654629629	0.24	5	0.0	0	0.0	0	0
114	17.9481944444	0.4	5	0.0	0	0.0	0	0
114	18.9228240741	0.65	5	0.0	0	0.0	0	0
114	19.975474537	1.61	5	0.0	0	0.0	0	0
114	20.9052083333	2.81	5	0.0	0	0.0	0	0
114	21.8955902778	3.02	5	0.0	0	0.0	0	0
114	22.960474537	4.21	5	0.0	0	0.0	0	0
114	23.9812152778	4.89	5	0.0	0	0.0	0	0
114	24.8799652778	5.62	5	0.0	0	0.0	0	0
114	53.9091550926	10.04	5	0.0	0	0.0	0	0
115	0.0	9.24	5	0.0	0	0.0	0	0
115	0.82627	0.0	1	5160.0	-2	0.125	1	1
115	0.8932523148	8.78	5	0.0	0	0.0	0	0
115	1.3263	0.0	1	5160.0	-2	0.125	1	1
115	2.8263	0.0	1	5160.0	-2	0.125	1	1
115	2.9248263889	3.45	5	0.0	0	0.0	0	0
115	3.3263	0.0	1	5160.0	-2	0.125	1	1
115	4.8263	0.0	1	5160.0	-2	0.125	1	1
115	5.3263	0.0	1	5160.0	-2	0.125	1	1
115	5.9070023148	2.55	5	0.0	0	0.0	0	0
115	7.8570138889	1.12	5	0.0	0	0.0	0	0
115	8.8863773148	1.19	5	0.0	0	0.0	0	0
115	9.8855324074	1.0	5	0.0	0	0.0	0	0
115	9.8966782408	1.05	5	0.0	0	0.0	0	0
115	10.9156018519	1.06	5	0.0	0	0.0	0	0
115	11.9048958334	0.89	5	0.0	0	0.0	0	0
115	12.9016435185	0.86	5	0.0	0	0.0	0	0
115	13.9022916667	0.78	5	0.0	0	0.0	0	0
115	14.8912615741	1.04	5	0.0	0	0.0	0	0
115	16.8877430556	1.14	5	0.0	0	0.0	0	0
115	17.9013310185	1.15	5	0.0	0	0.0	0	0
115	18.9176736111	1.5	5	0.0	0	0.0	0	0
115	19.8871064815	1.44	5	0.0	0	0.0	0	0
115	20.9012152778	2.62	5	0.0	0	0.0	0	0
115	21.8899884259	3.22	5	0.0	0	0.0	0	0
115	23.0011574074	2.88	5	0.0	0	0.0	0	0
115	23.8867013889	3.6	5	0.0	0	0.0	0	0
115	36.9601620371	6.96	5	0.0	0	0.0	0	0
116	0.0	6.96	5	0.0	0	0.0	0	0
116	0.8684	0.0	1	5220.0	-2	0.125	1	1
116	0.928449074	6.03	5	0.0	0	0.0	0	0
116	1.3684	0.0	1	5220.0	-2	0.125	1	1
116	2.8684	0.0	1	5220.0	-2	0.125	1	1
116	3.3684	0.0	1	5220.0	-2	0.125	1	1
116	3.9429050926	6.06	5	0.0	0	0.0	0	0
116	4.8684	0.0	1	5220.0	-2	0.125	1	1
116	5.3684	0.0	1	5220.0	-2	0.125	1	1
116	5.9183333333	2.67	5	0.0	0	0.0	0	0
116	7.9263657407	1.11	5	0.0	0	0.0	0	0
116	8.957662037	1.38	5	0.0	0	0.0	0	0
116	10.9078703703	0.77	5	0.0	0	0.0	0	0
116	11.926099537	0.73	5	0.0	0	0.0	0	0
116	12.9154513888	0.9	5	0.0	0	0.0	0	0
116	13.9136458333	0.92	5	0.0	0	0.0	0	0
116	14.9454282407	0.88	5	0.0	0	0.0	0	0
116	15.9815393518	0.72	5	0.0	0	0.0	0	0
116	16.9300462963	0.72	5	0.0	0	0.0	0	0
116	17.9368055555	0.59	5	0.0	0	0.0	0	0
116	19.9421759259	0.58	5	0.0	0	0.0	0	0
116	20.9416087963	0.68	5	0.0	0	0.0	0	0
116	21.8945254629	0.92	5	0.0	0	0.0	0	0
116	22.9490509259	1.26	5	0.0	0	0.0	0	0
116	23.9599189814	2.02	5	0.0	0	0.0	0	0
116	24.9279282407	2.2	5	0.0	0	0.0	0	0
116	39.9942824074	5.29	5	0.0	0	0.0	0	0
116	48.9445023148	6.08	5	0.0	0	0.0	0	0
117	0.0	7.27	5	0.0	0	0.0	0	0
117	0.82176	0.0	1	1810.0	-2	0.125	1	1
117	0.9054166667	7.82	5	0.0	0	0.0	0	0
117	1.3218	0.0	1	1810.0	-2	0.125	1	1
117	1.8983796296	5.63	5	0.0	0	0.0	0	0
117	2.8218	0.0	1	1810.0	-2	0.125	1	1
117	2.9046412037	3.69	5	0.0	0	0.0	0	0
117	3.3218	0.0	1	1810.0	-2	0.125	1	1
117	3.9320023148	4.81	5	0.0	0	0.0	0	0
117	4.8218	0.0	1	1810.0	-2	0.125	1	1
117	5.3218	0.0	1	1810.0	-2	0.125	1	1
117	5.9260416667	2.96	5	0.0	0	0.0	0	0
117	5.9339351852	2.85	5	0.0	0	0.0	0	0
117	6.8881944445	1.81	5	0.0	0	0.0	0	0
117	6.896099537	1.89	5	0.0	0	0.0	0	0
117	7.8968402778	2.03	5	0.0	0	0.0	0	0
117	8.955625	2.19	5	0.0	0	0.0	0	0
117	9.9856944445	1.37	5	0.0	0	0.0	0	0
117	10.8883449074	0.76	5	0.0	0	0.0	0	0
117	11.9308217593	0.76	5	0.0	0	0.0	0	0
117	12.9290162037	0.56	5	0.0	0	0.0	0	0
117	13.9252662037	0.55	5	0.0	0	0.0	0	0
117	14.92125	0.16	5	0.0	0	0.0	0	0
117	14.9346643519	0.18	5	0.0	0	0.0	0	0
117	15.940150463	0.17	5	0.0	0	0.0	0	0
117	16.9123611111	0.42	5	0.0	0	0.0	0	0
117	17.9004861111	0.6	5	0.0	0	0.0	0	0
117	18.9218287037	0.94	5	0.0	0	0.0	0	0
117	19.9220601852	1.92	5	0.0	0	0.0	0	0
117	21.9195717593	5.02	5	0.0	0	0.0	0	0
117	22.9056134259	5.57	5	0.0	0	0.0	0	0
117	24.9351157408	4.75	5	0.0	0	0.0	0	0
118	0.0	3.68	5	0.0	0	0.0	0	0
118	0.81771	0.0	1	5850.0	-2	0.125	1	1
118	0.9013194444	3.49	5	0.0	0	0.0	0	0
118	1.3177	0.0	1	5850.0	-2	0.125	1	1
118	1.8955671296	2.17	5	0.0	0	0.0	0	0
118	2.8177	0.0	1	5850.0	-2	0.125	1	1
118	2.9960416667	1.64	5	0.0	0	0.0	0	0
118	3.3177	0.0	1	5850.0	-2	0.125	1	1
118	3.8872916667	1.26	5	0.0	0	0.0	0	0
118	4.8177	0.0	1	5850.0	-2	0.125	1	1
118	4.8965625	0.91	5	0.0	0	0.0	0	0
118	5.3177	0.0	1	5850.0	-2	0.125	1	1
118	5.9038888889	0.98	5	0.0	0	0.0	0	0
118	5.9135648148	1.02	5	0.0	0	0.0	0	0
118	6.9015740741	0.84	5	0.0	0	0.0	0	0
118	7.8956365741	0.98	5	0.0	0	0.0	0	0
118	8.9171990741	1.2	5	0.0	0	0.0	0	0
118	9.8964351852	1.31	5	0.0	0	0.0	0	0
118	10.8436111111	0.61	5	0.0	0	0.0	0	0
118	10.8465393519	0.58	5	0.0	0	0.0	0	0
118	11.9078935185	0.4	5	0.0	0	0.0	0	0
118	12.8948611111	0.41	5	0.0	0	0.0	0	0
118	13.9224884259	0.41	5	0.0	0	0.0	0	0
118	13.9293865741	0.43	5	0.0	0	0.0	0	0
118	15.1161689815	0.44	5	0.0	0	0.0	0	0
118	15.117662037	0.42	5	0.0	0	0.0	0	0
118	15.9248842593	0.28	5	0.0	0	0.0	0	0
118	16.8990740741	0.23	5	0.0	0	0.0	0	0
118	16.9111111111	0.26	5	0.0	0	0.0	0	0
118	17.8924768519	0.18	5	0.0	0	0.0	0	0
118	17.9018865741	0.15	5	0.0	0	0.0	0	0
118	18.8887731482	0.11	5	0.0	0	0.0	0	0
118	18.8958333333	0.25	5	0.0	0	0.0	0	0
118	19.8894097222	0.17	5	0.0	0	0.0	0	0
118	19.895	0.13	5	0.0	0	0.0	0	0
118	20.90625	0.2	5	0.0	0	0.0	0	0
118	21.9111805556	0.26	5	0.0	0	0.0	0	0
118	21.9154050926	0.27	5	0.0	0	0.0	0	0
118	22.892025463	0.4	5	0.0	0	0.0	0	0
118	23.8995486111	0.46	5	0.0	0	0.0	0	0
118	24.9171064815	1.59	5	0.0	0	0.0	0	0
118	25.9160416667	1.78	5	0.0	0	0.0	0	0
118	37.0519328704	3.11	5	0.0	0	0.0	0	0
118	43.8417476852	4.45	5	0.0	0	0.0	0	0
118	45.8783333333	4.89	5	0.0	0	0.0	0	0
118	49.0032060185	6.33	5	0.0	0	0.0	0	0
118	57.9838310185	7.92	5	0.0	0	0.0	0	0
119	0.0	6.57	5	0.0	0	0.0	0	0
119	1.2694	0.0	1	1880.0	-2	0.125	1	1
119	1.7694	0.0	1	1880.0	-2	0.125	1	1
119	1.8480092592	5.87	5	0.0	0	0.0	0	0
119	3.2694	0.0	1	1880.0	-2	0.125	1	1
119	3.7694	0.0	1	1880.0	-2	0.125	1	1
119	3.8101388889	6.21	5	0.0	0	0.0	0	0
119	4.8617708333	5.01	5	0.0	0	0.0	0	0
119	5.2694	0.0	1	1880.0	-2	0.125	1	1
119	5.7694	0.0	1	1880.0	-2	0.125	1	1
119	5.8519791667	3.83	5	0.0	0	0.0	0	0
119	6.8255324074	3.62	5	0.0	0	0.0	0	0
119	8.8383680555	1.87	5	0.0	0	0.0	0	0
119	9.8417592592	1.97	5	0.0	0	0.0	0	0
119	10.8173611111	2.45	5	0.0	0	0.0	0	0
119	11.8297685185	2.1	5	0.0	0	0.0	0	0
119	12.8522916667	2.15	5	0.0	0	0.0	0	0
119	13.8607175926	1.96	5	0.0	0	0.0	0	0
119	14.8322916667	1.64	5	0.0	0	0.0	0	0
119	15.8518518518	1.1	5	0.0	0	0.0	0	0
119	16.8386921296	0.88	5	0.0	0	0.0	0	0
119	17.817037037	0.34	5	0.0	0	0.0	0	0
119	18.8284143518	0.34	5	0.0	0	0.0	0	0
119	19.8353587963	0.28	5	0.0	0	0.0	0	0
119	20.8452083333	0.98	5	0.0	0	0.0	0	0
119	21.824837963	0.44	5	0.0	0	0.0	0	0
119	22.8444560185	0.42	5	0.0	0	0.0	0	0
119	22.8559953704	0.44	5	0.0	0	0.0	0	0
119	23.8227314815	0.93	5	0.0	0	0.0	0	0
119	24.8465046296	0.98	5	0.0	0	0.0	0	0
120	0.0	3.4	5	0.0	0	0.0	0	0
120	0.8018865741	3.26	5	0.0	0	0.0	0	0
120	1.2602	0.0	1	1680.0	-2	0.125	1	1
120	1.7602	0.0	1	1680.0	-2	0.125	1	1
120	1.8423495371	1.79	5	0.0	0	0.0	0	0
120	2.8143055556	1.16	5	0.0	0	0.0	0	0
120	3.2602	0.0	1	1680.0	-2	0.125	1	1
120	3.7602	0.0	1	1680.0	-2	0.125	1	1
120	3.7887847223	1.57	5	0.0	0	0.0	0	0
120	4.8378009259	1.56	5	0.0	0	0.0	0	0
120	5.2602	0.0	1	1680.0	-2	0.125	1	1
120	5.7602	0.0	1	1680.0	-2	0.125	1	1
120	5.8583101852	1.17	5	0.0	0	0.0	0	0
120	6.8513194445	1.11	5	0.0	0	0.0	0	0
120	7.8172685185	0.98	5	0.0	0	0.0	0	0
120	8.8402777778	1.33	5	0.0	0	0.0	0	0
120	8.8510300926	1.29	5	0.0	0	0.0	0	0
120	9.0302199074	1.45	5	0.0	0	0.0	0	0
120	9.8302893519	1.74	5	0.0	0	0.0	0	0
120	10.8167361111	1.4	5	0.0	0	0.0	0	0
120	11.8370949074	0.67	5	0.0	0	0.0	0	0
120	12.8382638889	0.43	5	0.0	0	0.0	0	0
120	12.8444328704	0.46	5	0.0	0	0.0	0	0
120	13.8371759259	0.96	5	0.0	0	0.0	0	0
120	14.8209953704	0.83	5	0.0	0	0.0	0	0
120	14.9228240741	0.85	5	0.0	0	0.0	0	0
120	14.9234490741	0.85	5	0.0	0	0.0	0	0
120	15.8428240741	0.64	5	0.0	0	0.0	0	0
120	16.8150810185	0.98	5	0.0	0	0.0	0	0
120	17.8483564815	0.88	5	0.0	0	0.0	0	0
120	18.8430787037	0.65	5	0.0	0	0.0	0	0
120	18.8573842593	0.65	5	0.0	0	0.0	0	0
120	19.8444212963	0.58	5	0.0	0	0.0	0	0
120	20.8207638889	0.73	5	0.0	0	0.0	0	0
120	21.8172685185	0.59	5	0.0	0	0.0	0	0
120	22.8291203704	0.72	5	0.0	0	0.0	0	0
120	22.8312152778	0.65	5	0.0	0	0.0	0	0
120	23.8096180556	0.58	5	0.0	0	0.0	0	0
120	23.8209027778	0.62	5	0.0	0	0.0	0	0
120	24.822962963	0.85	5	0.0	0	0.0	0	0
120	25.8378009259	0.78	5	0.0	0	0.0	0	0
120	26.8230671297	1.08	5	0.0	0	0.0	0	0
120	27.8167708334	1.52	5	0.0	0	0.0	0	0
120	28.8292476852	2.17	5	0.0	0	0.0	0	0
120	29.8155092593	1.41	5	0.0	0	0.0	0	0
120	30.8341782408	1.47	5	0.0	0	0.0	0	0
120	31.8398726852	1.4	5	0.0	0	0.0	0	0
121	0.0	7.19	5	0.0	0	0.0	0	0
121	0.92037	0.0	1	1890.0	-2	0.125	1	1
121	1.4204	0.0	1	1890.0	-2	0.125	1	1
121	1.9660763889	8.11	5	0.0	0	0.0	0	0
121	2.9204	0.0	1	1890.0	-2	0.125	1	1
121	3.4204	0.0	1	1890.0	-2	0.125	1	1
121	4.9204	0.0	1	1890.0	-2	0.125	1	1
121	4.9853935185	3.65	5	0.0	0	0.0	0	0
121	5.4204	0.0	1	1890.0	-2	0.125	1	1
121	6.9977893519	2.25	5	0.0	0	0.0	0	0
121	8.00875	2.8	5	0.0	0	0.0	0	0
121	8.9755324074	3.27	5	0.0	0	0.0	0	0
121	10.0062731481	2.63	5	0.0	0	0.0	0	0
121	11.9747800926	0.8	5	0.0	0	0.0	0	0
121	12.9963888889	0.7	5	0.0	0	0.0	0	0
121	13.9980324074	0.29	5	0.0	0	0.0	0	0
121	14.963900463	0.2	5	0.0	0	0.0	0	0
121	15.9730092593	0.21	5	0.0	0	0.0	0	0
121	16.9948263889	0.18	5	0.0	0	0.0	0	0
121	18.0240162037	0.28	5	0.0	0	0.0	0	0
121	19.0160763889	0.38	5	0.0	0	0.0	0	0
121	19.9785185185	0.63	5	0.0	0	0.0	0	0
121	20.9863773148	0.59	5	0.0	0	0.0	0	0
121	21.9697800926	1.32	5	0.0	0	0.0	0	0
121	22.9829398148	2.11	5	0.0	0	0.0	0	0
121	34.0891319444	3.93	5	0.0	0	0.0	0	0
122	0.0	3.93	5	0.0	0	0.0	0	0
122	0.82905	0.0	1	1890.0	-2	0.125	1	1
122	0.8999652778	3.66	5	0.0	0	0.0	0	0
122	1.3291	0.0	1	1890.0	-2	0.125	1	1
122	1.8766898149	4.36	5	0.0	0	0.0	0	0
122	2.8291	0.0	1	1890.0	-2	0.125	1	1
122	2.8732175926	2.54	5	0.0	0	0.0	0	0
122	3.4124	0.0	1	1890.0	-2	0.125	1	1
122	3.9048611112	4.56	5	0.0	0	0.0	0	0
122	4.8291	0.0	1	1890.0	-2	0.125	1	1
122	4.9225115741	2.05	5	0.0	0	0.0	0	0
122	5.3291	0.0	1	1890.0	-2	0.125	1	1
122	5.9064467593	3.26	5	0.0	0	0.0	0	0
122	6.8969328704	2.34	5	0.0	0	0.0	0	0
122	7.8616898149	2.25	5	0.0	0	0.0	0	0
122	8.9175462963	2.85	5	0.0	0	0.0	0	0
122	9.8959837963	2.16	5	0.0	0	0.0	0	0
122	10.9072337963	1.19	5	0.0	0	0.0	0	0
122	11.9142939815	0.67	5	0.0	0	0.0	0	0
122	12.9284375	0.61	5	0.0	0	0.0	0	0
122	13.948900463	0.4	5	0.0	0	0.0	0	0
122	14.9335763889	0.36	5	0.0	0	0.0	0	0
122	15.8875231482	0.26	5	0.0	0	0.0	0	0
122	16.885300926	0.22	5	0.0	0	0.0	0	0
122	17.9146296297	0.31	5	0.0	0	0.0	0	0
122	17.9227662037	0.26	5	0.0	0	0.0	0	0
122	18.9290856482	0.35	5	0.0	0	0.0	0	0
122	19.8625578704	0.33	5	0.0	0	0.0	0	0
122	20.9004282408	0.62	5	0.0	0	0.0	0	0
122	21.9779745371	0.91	5	0.0	0	0.0	0	0
122	22.8651041667	1.7	5	0.0	0	0.0	0	0
122	23.8470138889	2.98	5	0.0	0	0.0	0	0
123	0.0	10.64	5	0.0	0	0.0	0	0
123	0.80683	0.0	1	6000.0	-2	0.125	1	1
123	0.8816203703	13.21	5	0.0	0	0.0	0	0
123	1.3068	0.0	1	6000.0	-2	0.125	1	1
123	2.8068	0.0	1	6000.0	-2	0.125	1	1
123	2.8473263889	7.51	5	0.0	0	0.0	0	0
123	3.3068	0.0	1	6000.0	-2	0.125	1	1
123	4.8068	0.0	1	6000.0	-2	0.125	1	1
123	4.8819907407	4.19	5	0.0	0	0.0	0	0
123	5.3068	0.0	1	6000.0	-2	0.125	1	1
123	5.8678587963	6.38	5	0.0	0	0.0	0	0
123	7.8545486111	2.07	5	0.0	0	0.0	0	0
123	9.8479976852	1.59	5	0.0	0	0.0	0	0
123	11.9122916666	0.34	5	0.0	0	0.0	0	0
123	12.8550810185	0.31	5	0.0	0	0.0	0	0
123	13.8230439814	0.35	5	0.0	0	0.0	0	0
123	14.9061342592	0.25	5	0.0	0	0.0	0	0
123	15.8599074074	0.27	5	0.0	0	0.0	0	0
123	16.8494560185	0.27	5	0.0	0	0.0	0	0
123	17.8783796296	0.4	5	0.0	0	0.0	0	0
123	18.8863310185	0.57	5	0.0	0	0.0	0	0
123	19.8735300926	0.76	5	0.0	0	0.0	0	0
123	20.8560879629	0.97	5	0.0	0	0.0	0	0
123	21.8725347222	1.39	5	0.0	0	0.0	0	0
123	21.8893518518	1.49	5	0.0	0	0.0	0	0
123	22.9411342593	2.55	5	0.0	0	0.0	0	0
123	36.9839930555	4.81	5	0.0	0	0.0	0	0
124	0.0	4.81	5	0.0	0	0.0	0	0
124	0.82315	0.0	1	6000.0	-2	0.125	1	1
124	0.9173263889	5.19	5	0.0	0	0.0	0	0
124	1.3231	0.0	1	6000.0	-2	0.125	1	1
124	1.9083449074	6.59	5	0.0	0	0.0	0	0
124	2.8231	0.0	1	6000.0	-2	0.125	1	1
124	3.3231	0.0	1	6000.0	-2	0.125	1	1
124	3.8959722223	5.52	5	0.0	0	0.0	0	0
124	4.8231	0.0	1	6000.0	-2	0.125	1	1
124	4.8829861111	4.76	5	0.0	0	0.0	0	0
124	5.3231	0.0	1	6000.0	-2	0.125	1	1
124	5.8782175926	4.12	5	0.0	0	0.0	0	0
124	6.8876736111	1.98	5	0.0	0	0.0	0	0
124	7.8705092593	1.16	5	0.0	0	0.0	0	0
124	8.8990972222	1.19	5	0.0	0	0.0	0	0
124	9.8937731482	0.65	5	0.0	0	0.0	0	0
124	10.8907175926	0.29	5	0.0	0	0.0	0	0
124	11.8764236111	0.29	5	0.0	0	0.0	0	0
124	12.8870601852	0.3	5	0.0	0	0.0	0	0
124	13.8843865741	0.25	5	0.0	0	0.0	0	0
124	14.8885185185	0.35	5	0.0	0	0.0	0	0
124	15.8952199074	0.17	5	0.0	0	0.0	0	0
124	16.9094212963	0.17	5	0.0	0	0.0	0	0
124	17.9250115741	0.08	5	0.0	0	0.0	0	0
124	17.9406365741	0.08	5	0.0	0	0.0	0	0
124	18.8983680556	0.09	5	0.0	0	0.0	0	0
124	18.9097106482	0.11	5	0.0	0	0.0	0	0
124	19.8943171297	0.1	5	0.0	0	0.0	0	0
124	20.9044560185	0.19	5	0.0	0	0.0	0	0
124	21.9206018519	0.33	5	0.0	0	0.0	0	0
124	22.9321180556	0.62	5	0.0	0	0.0	0	0
124	23.8928240741	0.82	5	0.0	0	0.0	0	0
124	24.8911689815	1.09	5	0.0	0	0.0	0	0
124	25.8587731482	1.64	5	0.0	0	0.0	0	0
124	40.8954861111	4.75	5	0.0	0	0.0	0	0
125	0.0	4.75	5	0.0	0	0.0	0	0
125	0.92454	0.0	1	6000.0	-2	0.125	1	1
125	1.4245	0.0	1	6000.0	-2	0.125	1	1
125	1.9788310185	5.67	5	0.0	0	0.0	0	0
125	2.9245	0.0	1	6000.0	-2	0.125	1	1
125	3.4245	0.0	1	6000.0	-2	0.125	1	1
125	4.9245	0.0	1	6000.0	-2	0.125	1	1
125	4.9997569445	3.26	5	0.0	0	0.0	0	0
125	5.4245	0.0	1	6000.0	-2	0.125	1	1
125	7.0291550926	1.33	5	0.0	0	0.0	0	0
125	7.9809375	0.99	5	0.0	0	0.0	0	0
125	8.9758333334	0.98	5	0.0	0	0.0	0	0
125	10.0090393519	0.55	5	0.0	0	0.0	0	0
125	11.0168402778	0.3	5	0.0	0	0.0	0	0
125	12.0026041667	0.21	5	0.0	0	0.0	0	0
125	12.9885648149	0.12	5	0.0	0	0.0	0	0
125	14.0357870371	0.05	5	0.0	0	0.0	0	0
125	14.9958101852	0.11	5	0.0	0	0.0	0	0
125	15.9900115741	0.1	5	0.0	0	0.0	0	0
125	17.0105439815	0.1	5	0.0	0	0.0	0	0
125	17.0196064815	0.13	5	0.0	0	0.0	0	0
125	18.0168055556	0.09	5	0.0	0	0.0	0	0
125	18.9723726852	0.12	5	0.0	0	0.0	0	0
125	19.9870023148	0.17	5	0.0	0	0.0	0	0
125	20.9877777778	0.16	5	0.0	0	0.0	0	0
125	22.0057523149	0.19	5	0.0	0	0.0	0	0
125	23.0303356482	0.28	5	0.0	0	0.0	0	0
125	24.023125	0.48	5	0.0	0	0.0	0	0
125	25.0099652778	0.54	5	0.0	0	0.0	0	0
125	26.0168518519	0.69	5	0.0	0	0.0	0	0
125	27.0114699074	0.97	5	0.0	0	0.0	0	0
126	0.0	4.3	5	0.0	0	0.0	0	0
126	1.87604	0.0	1	1690.0	-2	0.125	1	1
126	1.968287037	3.92	5	0.0	0	0.0	0	0
126	2.376	0.0	1	1690.0	-2	0.125	1	1
126	3.876	0.0	1	1690.0	-2	0.125	1	1
126	4.376	0.0	1	1690.0	-2	0.125	1	1
126	4.9007291666	5.07	5	0.0	0	0.0	0	0
126	5.876	0.0	1	1690.0	-2	0.125	1	1
126	6.376	0.0	1	1690.0	-2	0.125	1	1
126	6.9749884259	3.61	5	0.0	0	0.0	0	0
126	8.949699074	0.93	5	0.0	0	0.0	0	0
126	10.9917824074	1.03	5	0.0	0	0.0	0	0
126	12.0045254629	0.48	5	0.0	0	0.0	0	0
126	12.9299652777	0.71	5	0.0	0	0.0	0	0
126	13.9989467592	0.67	5	0.0	0	0.0	0	0
126	14.9411111111	0.6	5	0.0	0	0.0	0	0
126	15.9951041666	0.7	5	0.0	0	0.0	0	0
126	16.9527777777	0.59	5	0.0	0	0.0	0	0
126	17.9674074074	0.61	5	0.0	0	0.0	0	0
126	18.892511574	0.58	5	0.0	0	0.0	0	0
126	19.8942013889	0.71	5	0.0	0	0.0	0	0
126	20.9561805555	0.58	5	0.0	0	0.0	0	0
126	21.9880787037	0.56	5	0.0	0	0.0	0	0
126	22.9920717592	0.56	5	0.0	0	0.0	0	0
126	22.9978472222	0.58	5	0.0	0	0.0	0	0
126	23.9680902777	0.56	5	0.0	0	0.0	0	0
126	24.9607291666	0.69	5	0.0	0	0.0	0	0
126	25.9059837963	0.87	5	0.0	0	0.0	0	0
126	26.8987847222	0.84	5	0.0	0	0.0	0	0
126	27.9650231481	0.97	5	0.0	0	0.0	0	0
126	28.8920949074	2.23	5	0.0	0	0.0	0	0
126	29.9993055555	1.29	5	0.0	0	0.0	0	0
126	31.9292824074	1.82	5	0.0	0	0.0	0	0
126	32.8897800926	1.55	5	0.0	0	0.0	0	0
127	0.0	6.67	5	0.0	0	0.0	0	0
127	0.84572	0.0	1	1620.0	-2	0.125	1	1
127	1.3457	0.0	1	1620.0	-2	0.125	1	1
127	2.8457	0.0	1	1620.0	-2	0.125	1	1
127	2.8832175926	3.25	5	0.0	0	0.0	0	0
127	3.3457	0.0	1	1620.0	-2	0.125	1	1
127	4.8457	0.0	1	1620.0	-2	0.125	1	1
127	4.9349884259	3.13	5	0.0	0	0.0	0	0
127	5.3457	0.0	1	1620.0	-2	0.125	1	1
127	5.9490393518	4.9	5	0.0	0	0.0	0	0
127	6.8803935185	3.8	5	0.0	0	0.0	0	0
127	8.9038541666	4.09	5	0.0	0	0.0	0	0
127	10.8751388889	3.12	5	0.0	0	0.0	0	0
127	11.9226388889	2.62	5	0.0	0	0.0	0	0
127	12.9455324074	1.58	5	0.0	0	0.0	0	0
127	13.9492361111	1.66	5	0.0	0	0.0	0	0
127	14.869074074	1.51	5	0.0	0	0.0	0	0
127	15.8841898148	1.4	5	0.0	0	0.0	0	0
127	16.902662037	1.3	5	0.0	0	0.0	0	0
127	17.8715046296	0.82	5	0.0	0	0.0	0	0
127	18.9476273148	0.99	5	0.0	0	0.0	0	0
127	19.9458680555	1.5	5	0.0	0	0.0	0	0
127	20.9395717592	2.12	5	0.0	0	0.0	0	0
127	21.9060416666	3.0	5	0.0	0	0.0	0	0
127	22.8902430555	4.04	5	0.0	0	0.0	0	0
127	42.947824074	6.92	5	0.0	0	0.0	0	0
128	0.0	6.92	5	0.0	0	0.0	0	0
128	0.89873	0.0	1	1640.0	-2	0.125	1	1
128	1.3987	0.0	1	1640.0	-2	0.125	1	1
128	2.8987	0.0	1	1640.0	-2	0.125	1	1
128	2.9449189815	3.69	5	0.0	0	0.0	0	0
128	3.3987	0.0	1	1640.0	-2	0.125	1	1
128	4.8987	0.0	1	1640.0	-2	0.125	1	1
128	5.0056828704	2.75	5	0.0	0	0.0	0	0
128	5.3987	0.0	1	1640.0	-2	0.125	1	1
128	5.9345717593	4.21	5	0.0	0	0.0	0	0
128	6.9442592593	2.35	5	0.0	0	0.0	0	0
128	7.9366666667	2.52	5	0.0	0	0.0	0	0
128	8.9440162038	1.79	5	0.0	0	0.0	0	0
128	9.888113426	2.08	5	0.0	0	0.0	0	0
128	12.004525463	1.5	5	0.0	0	0.0	0	0
128	12.9223726852	1.18	5	0.0	0	0.0	0	0
128	14.0010763889	1.27	5	0.0	0	0.0	0	0
128	14.9282870371	0.87	5	0.0	0	0.0	0	0
128	15.9331018519	0.81	5	0.0	0	0.0	0	0
128	16.9268865741	0.87	5	0.0	0	0.0	0	0
128	17.9876851852	0.4	5	0.0	0	0.0	0	0
128	19.0105671297	0.64	5	0.0	0	0.0	0	0
128	19.9240277778	1.11	5	0.0	0	0.0	0	0
128	20.9624537037	0.76	5	0.0	0	0.0	0	0
128	21.9408680556	2.3	5	0.0	0	0.0	0	0
128	22.9283796297	2.05	5	0.0	0	0.0	0	0
128	23.9388657408	2.05	5	0.0	0	0.0	0	0
128	25.9904282408	2.56	5	0.0	0	0.0	0	0
128	26.9345138889	4.36	5	0.0	0	0.0	0	0
128	33.971875	5.55	5	0.0	0	0.0	0	0
128	39.9801157408	10.92	5	0.0	0	0.0	0	0
128	41.9510416667	8.92	5	0.0	0	0.0	0	0
128	47.9049768519	5.87	5	0.0	0	0.0	0	0
129	0.0	5.95	5	0.0	0	0.0	0	0
129	0.82083	0.0	1	6000.0	-2	0.125	1	1
129	1.3208	0.0	1	6000.0	-2	0.125	1	1
129	2.8208	0.0	1	6000.0	-2	0.125	1	1
129	2.8631944444	3.25	5	0.0	0	0.0	0	0
129	3.3208	0.0	1	6000.0	-2	0.125	1	1
129	4.8208	0.0	1	6000.0	-2	0.125	1	1
129	4.9083333333	3.12	5	0.0	0	0.0	0	0
129	5.3208	0.0	1	6000.0	-2	0.125	1	1
129	6.8631944444	3.15	5	0.0	0	0.0	0	0
129	8.8430555556	1.58	5	0.0	0	0.0	0	0
129	9.8638888889	3.49	5	0.0	0	0.0	0	0
129	10.8576388889	2.19	5	0.0	0	0.0	0	0
129	11.8979166667	0.73	5	0.0	0	0.0	0	0
129	12.9111111111	1.0	5	0.0	0	0.0	0	0
129	13.8798611111	0.76	5	0.0	0	0.0	0	0
129	14.8673611111	0.43	5	0.0	0	0.0	0	0
129	15.9069444444	0.36	5	0.0	0	0.0	0	0
129	16.8631944444	0.33	5	0.0	0	0.0	0	0
129	17.8423611111	0.36	5	0.0	0	0.0	0	0
129	18.9034722222	0.34	5	0.0	0	0.0	0	0
129	19.8868055556	0.34	5	0.0	0	0.0	0	0
129	20.9263888889	0.61	5	0.0	0	0.0	0	0
129	21.8743055556	0.4	5	0.0	0	0.0	0	0
129	22.8743055556	0.54	5	0.0	0	0.0	0	0
129	23.8833333333	0.74	5	0.0	0	0.0	0	0
129	24.8548611111	0.94	5	0.0	0	0.0	0	0
129	25.9145833333	1.37	5	0.0	0	0.0	0	0
129	26.9097222222	1.45	5	0.0	0	0.0	0	0
129	27.9361111111	1.65	5	0.0	0	0.0	0	0
129	44.0541666667	4.16	5	0.0	0	0.0	0	0
130	0.0	4.16	5	0.0	0	0.0	0	0
130	0.76667	0.0	1	6000.0	-2	0.125	1	1
130	0.7986111111	4.32	5	0.0	0	0.0	0	0
130	1.2667	0.0	1	6000.0	-2	0.125	1	1
130	1.8493055555	4.57	5	0.0	0	0.0	0	0
130	2.7667	0.0	1	6000.0	-2	0.125	1	1
130	3.2667	0.0	1	6000.0	-2	0.125	1	1
130	4.7667	0.0	1	6000.0	-2	0.125	1	1
130	4.7895833333	1.3	5	0.0	0	0.0	0	0
130	5.2667	0.0	1	6000.0	-2	0.125	1	1
130	6.9173611111	1.26	5	0.0	0	0.0	0	0
130	7.7979166666	0.77	5	0.0	0	0.0	0	0
130	8.8486111111	0.59	5	0.0	0	0.0	0	0
130	9.8458333333	0.67	5	0.0	0	0.0	0	0
130	10.8548611111	0.39	5	0.0	0	0.0	0	0
130	11.8784722222	0.34	5	0.0	0	0.0	0	0
130	12.8055555555	0.47	5	0.0	0	0.0	0	0
130	13.8694444444	0.4	5	0.0	0	0.0	0	0
130	14.7972222222	0.4	5	0.0	0	0.0	0	0
130	15.7993055555	0.37	5	0.0	0	0.0	0	0
130	16.8638888889	0.31	5	0.0	0	0.0	0	0
130	17.8770833333	0.32	5	0.0	0	0.0	0	0
130	18.80625	0.3	5	0.0	0	0.0	0	0
130	19.8152777777	0.18	5	0.0	0	0.0	0	0
130	20.8513888889	0.19	5	0.0	0	0.0	0	0
130	21.8013888889	0.37	5	0.0	0	0.0	0	0
130	22.7972222222	0.41	5	0.0	0	0.0	0	0
130	23.8493055555	0.66	5	0.0	0	0.0	0	0
130	24.8645833333	0.82	5	0.0	0	0.0	0	0
130	25.7944444444	1.07	5	0.0	0	0.0	0	0
130	26.8118055555	1.2	5	0.0	0	0.0	0	0
130	27.8340277777	1.42	5	0.0	0	0.0	0	0
130	28.8027777777	1.42	5	0.0	0	0.0	0	0
130	30.8090277777	2.14	5	0.0	0	0.0	0	0
130	53.9381944444	3.19	5	0.0	0	0.0	0	0
131	0.0	3.19	5	0.0	0	0.0	0	0
131	0.82222	0.0	1	6000.0	-2	0.125	1	1
131	1.3222	0.0	1	6000.0	-2	0.125	1	1
131	2.8222	0.0	1	6000.0	-2	0.125	1	1
131	2.8951388889	1.36	5	0.0	0	0.0	0	0
131	3.3222	0.0	1	6000.0	-2	0.125	1	1
131	3.84375	2.84	5	0.0	0	0.0	0	0
131	4.8222	0.0	1	6000.0	-2	0.125	1	1
131	5.3222	0.0	1	6000.0	-2	0.125	1	1
131	6.8611111111	1.06	5	0.0	0	0.0	0	0
131	7.8840277778	1.49	5	0.0	0	0.0	0	0
131	8.8784722222	0.79	5	0.0	0	0.0	0	0
131	9.8909722222	0.68	5	0.0	0	0.0	0	0
131	10.8611111111	0.29	5	0.0	0	0.0	0	0
131	11.91875	0.15	5	0.0	0	0.0	0	0
131	12.8673611111	0.27	5	0.0	0	0.0	0	0
131	13.8625	0.18	5	0.0	0	0.0	0	0
131	14.8527777778	0.41	5	0.0	0	0.0	0	0
131	15.8583333333	0.14	5	0.0	0	0.0	0	0
131	16.925	0.14	5	0.0	0	0.0	0	0
131	17.8631944445	0.18	5	0.0	0	0.0	0	0
131	18.90625	0.23	5	0.0	0	0.0	0	0
131	19.8979166667	0.3	5	0.0	0	0.0	0	0
131	20.9243055556	0.23	5	0.0	0	0.0	0	0
131	21.8430555556	0.37	5	0.0	0	0.0	0	0
131	22.8798611111	0.37	5	0.0	0	0.0	0	0
131	23.9125	0.54	5	0.0	0	0.0	0	0
131	24.8520833333	0.58	5	0.0	0	0.0	0	0
131	25.9194444445	0.74	5	0.0	0	0.0	0	0
131	26.9215277778	0.96	5	0.0	0	0.0	0	0
131	27.8715277778	1.17	5	0.0	0	0.0	0	0
131	28.8715277778	1.32	5	0.0	0	0.0	0	0
132	0.0	10.48	5	0.0	0	0.0	0	0
132	2.76041666667	0.0	1	5400.0	-2	0.125	1	1
132	2.8278125	8.25	5	0.0	0	0.0	0	0
132	3.26041666667	0.0	1	5400.0	-2	0.125	1	1
132	3.8275578704	9.02	5	0.0	0	0.0	0	0
132	4.76041666667	0.0	1	5400.0	-2	0.125	1	1
132	4.8488194445	6.49	5	0.0	0	0.0	0	0
132	5.26041666667	0.0	1	5400.0	-2	0.125	1	1
132	6.76041666667	0.0	1	5400.0	-2	0.125	1	1
132	6.8918518519	4.35	5	0.0	0	0.0	0	0
132	6.8954861112	4.48	5	0.0	0	0.0	0	0
132	7.26041666667	0.0	1	5400.0	-2	0.125	1	1
132	7.7776157408	3.9	5	0.0	0	0.0	0	0
132	9.8384837963	2.8	5	0.0	0	0.0	0	0
132	11.8694907408	0.96	5	0.0	0	0.0	0	0
132	12.7680787038	0.76	5	0.0	0	0.0	0	0
132	13.8354861112	0.65	5	0.0	0	0.0	0	0
132	13.8592824075	1.08	5	0.0	0	0.0	0	0
132	14.8645717593	0.48	5	0.0	0	0.0	0	0
132	14.869675926	0.51	5	0.0	0	0.0	0	0
132	15.7803935186	0.44	5	0.0	0	0.0	0	0
132	16.8292476852	0.3	5	0.0	0	0.0	0	0
132	17.7866203704	0.28	5	0.0	0	0.0	0	0
132	18.8520949075	0.13	5	0.0	0	0.0	0	0
132	18.8584143519	0.19	5	0.0	0	0.0	0	0
132	19.7854050926	0.3	5	0.0	0	0.0	0	0
132	20.8390625	0.31	5	0.0	0	0.0	0	0
132	21.7947916667	0.59	5	0.0	0	0.0	0	0
132	22.7854513889	0.97	5	0.0	0	0.0	0	0
132	24.8948611112	1.85	5	0.0	0	0.0	0	0
132	25.9006365741	1.91	5	0.0	0	0.0	0	0
133	0.0	3.91	5	0.0	0	0.0	0	0
133	0.72789	0.0	1	5400.0	-2	0.125	1	1
133	1.2279	0.0	1	5400.0	-2	0.125	1	1
133	1.759224537	2.35	5	0.0	0	0.0	0	0
133	2.7279	0.0	1	5400.0	-2	0.125	1	1
133	3.2279	0.0	1	5400.0	-2	0.125	1	1
133	3.8178587963	1.49	5	0.0	0	0.0	0	0
133	4.7279	0.0	1	5400.0	-2	0.125	1	1
133	4.7947106481	1.51	5	0.0	0	0.0	0	0
133	5.7279	0.0	1	5400.0	-2	0.125	1	1
133	5.8017476852	1.3	5	0.0	0	0.0	0	0
133	5.8175578703	1.16	5	0.0	0	0.0	0	0
133	6.8131944444	0.8	5	0.0	0	0.0	0	0
133	7.7514004629	1.11	5	0.0	0	0.0	0	0
133	8.75125	0.7	5	0.0	0	0.0	0	0
133	9.8141782407	0.41	5	0.0	0	0.0	0	0
133	10.8140740741	0.29	5	0.0	0	0.0	0	0
133	11.8299884259	0.23	5	0.0	0	0.0	0	0
133	11.8399768518	1.41	5	0.0	0	0.0	0	0
133	11.8407060185	0.19	5	0.0	0	0.0	0	0
133	11.8479629629	0.16	5	0.0	0	0.0	0	0
133	12.7560532407	0.27	5	0.0	0	0.0	0	0
133	13.8559259259	0.22	5	0.0	0	0.0	0	0
133	14.7605787037	0.24	5	0.0	0	0.0	0	0
133	15.7521412037	0.2	5	0.0	0	0.0	0	0
133	16.8214351852	0.19	5	0.0	0	0.0	0	0
133	17.8227314815	0.3	5	0.0	0	0.0	0	0
133	18.7869907407	0.2	5	0.0	0	0.0	0	0
133	19.7564583333	0.24	5	0.0	0	0.0	0	0
133	20.8334606481	0.25	5	0.0	0	0.0	0	0
133	21.7493402778	0.85	5	0.0	0	0.0	0	0
133	22.7607523148	0.9	5	0.0	0	0.0	0	0
133	23.7982291666	1.03	5	0.0	0	0.0	0	0
133	24.8080439815	1.45	5	0.0	0	0.0	0	0
133	25.7783333333	1.83	5	0.0	0	0.0	0	0
133	26.7655902778	2.1	5	0.0	0	0.0	0	0
133	53.9166666666	6.25	5	0.0	0	0.0	0	0
134	0.0	6.25	5	0.0	0	0.0	0	0
134	0.81123	0.0	1	5400.0	-2	0.125	1	1
134	1.3112	0.0	1	5400.0	-2	0.125	1	1
134	2.8112	0.0	1	5400.0	-2	0.125	1	1
134	2.8572106482	2.19	5	0.0	0	0.0	0	0
134	3.3112	0.0	1	5400.0	-2	0.125	1	1
134	4.8112	0.0	1	5400.0	-2	0.125	1	1
134	5.3112	0.0	1	5400.0	-2	0.125	1	1
134	5.9009837963	1.07	5	0.0	0	0.0	0	0
134	6.9971527778	0.9	5	0.0	0	0.0	0	0
134	7.8480555556	0.73	5	0.0	0	0.0	0	0
134	8.8444791667	0.96	5	0.0	0	0.0	0	0
134	9.9146643519	0.5	5	0.0	0	0.0	0	0
134	9.9207638889	0.55	5	0.0	0	0.0	0	0
134	10.8261342593	0.45	5	0.0	0	0.0	0	0
134	11.9021296297	0.32	5	0.0	0	0.0	0	0
134	12.9063078704	0.49	5	0.0	0	0.0	0	0
134	13.8813773149	0.18	5	0.0	0	0.0	0	0
134	14.8552662038	0.25	5	0.0	0	0.0	0	0
134	15.857650463	0.19	5	0.0	0	0.0	0	0
134	16.8624189815	0.24	5	0.0	0	0.0	0	0
134	17.8533912038	0.68	5	0.0	0	0.0	0	0
134	18.8865162038	0.25	5	0.0	0	0.0	0	0
134	19.8935532408	0.26	5	0.0	0	0.0	0	0
134	20.8491550926	0.22	5	0.0	0	0.0	0	0
134	20.851712963	0.22	5	0.0	0	0.0	0	0
134	21.8336458334	0.51	5	0.0	0	0.0	0	0
134	22.8412037038	0.67	5	0.0	0	0.0	0	0
134	23.8755439815	1.03	5	0.0	0	0.0	0	0
134	24.8359490741	1.1	5	0.0	0	0.0	0	0
134	26.9039699075	1.69	5	0.0	0	0.0	0	0
134	27.9371643519	2.45	5	0.0	0	0.0	0	0
134	30.8885185186	7.76	5	0.0	0	0.0	0	0
135	0.0	3.84	5	0.0	0	0.0	0	0
135	0.0084606481	2.12	5	0.0	0	0.0	0	0
135	0.94745	0.0	1	1830.0	-2	0.125	1	1
135	1.4475	0.0	1	1830.0	-2	0.125	1	1
135	2.9475	0.0	1	1830.0	-2	0.125	1	1
135	3.0771643518	2.5	5	0.0	0	0.0	0	0
135	3.0877083333	2.5	5	0.0	0	0.0	0	0
135	3.4475	0.0	1	1830.0	-2	0.125	1	1
135	4.9475	0.0	1	1830.0	-2	0.125	1	1
135	5.4475	0.0	1	1830.0	-2	0.125	1	1
135	6.0318171296	2.1	5	0.0	0	0.0	0	0
135	7.0534375	1.6	5	0.0	0	0.0	0	0
135	7.9693055555	1.26	5	0.0	0	0.0	0	0
135	8.9814351852	0.99	5	0.0	0	0.0	0	0
135	9.9857986111	1.32	5	0.0	0	0.0	0	0
135	10.9730324074	0.81	5	0.0	0	0.0	0	0
135	12.0455671296	0.37	5	0.0	0	0.0	0	0
135	13.0436689814	0.46	5	0.0	0	0.0	0	0
135	13.9759837963	0.41	5	0.0	0	0.0	0	0
135	14.983599537	0.2	5	0.0	0	0.0	0	0
135	15.9835763889	0.29	5	0.0	0	0.0	0	0
135	17.0091203703	0.56	5	0.0	0	0.0	0	0
135	19.0548148148	0.43	5	0.0	0	0.0	0	0
135	20.0480439814	0.76	5	0.0	0	0.0	0	0
135	21.0623958333	0.71	5	0.0	0	0.0	0	0
135	21.9994097222	1.73	5	0.0	0	0.0	0	0
135	22.9832986111	2.92	5	0.0	0	0.0	0	0
135	23.9893981481	7.51	5	0.0	0	0.0	0	0
135	24.9903703703	8.48	5	0.0	0	0.0	0	0
135	27.9953125	9.21	5	0.0	0	0.0	0	0
135	28.9775231481	9.1	5	0.0	0	0.0	0	0
135	29.9818981481	9.33	5	0.0	0	0.0	0	0
135	31.0033564814	8.21	5	0.0	0	0.0	0	0
135	31.9765509259	6.99	5	0.0	0	0.0	0	0
135	35.0001851851	6.05	5	0.0	0	0.0	0	0
135	50.037662037	5.6	5	0.0	0	0.0	0	0
136	0.0	5.6	5	0.0	0	0.0	0	0
136	0.90833	0.0	1	1680.0	-2	0.125	1	1
136	1.4083	0.0	1	1680.0	-2	0.125	1	1
136	2.9083	0.0	1	1680.0	-2	0.125	1	1
136	2.9411805556	3.19	5	0.0	0	0.0	0	0
136	3.4083	0.0	1	1680.0	-2	0.125	1	1
136	4.9083	0.0	1	1680.0	-2	0.125	1	1
136	5.0253587963	2.63	5	0.0	0	0.0	0	0
136	5.4083	0.0	1	1680.0	-2	0.125	1	1
136	5.9387962963	4.39	5	0.0	0	0.0	0	0
136	6.9574537037	2.4	5	0.0	0	0.0	0	0
136	9.9648958333	2.38	5	0.0	0	0.0	0	0
136	11.0035416667	1.54	5	0.0	0	0.0	0	0
136	12.0096643519	1.14	5	0.0	0	0.0	0	0
136	12.9353819444	0.69	5	0.0	0	0.0	0	0
136	13.9712037037	0.71	5	0.0	0	0.0	0	0
136	14.9586111111	0.53	5	0.0	0	0.0	0	0
136	15.9421412037	0.5	5	0.0	0	0.0	0	0
136	16.9673032407	0.53	5	0.0	0	0.0	0	0
136	17.9976736111	0.33	5	0.0	0	0.0	0	0
136	18.9850694444	0.67	5	0.0	0	0.0	0	0
136	19.9523148148	0.58	5	0.0	0	0.0	0	0
136	19.9554861111	1.2	5	0.0	0	0.0	0	0
136	20.9560416667	2.0	5	0.0	0	0.0	0	0
136	21.1390046296	2.77	5	0.0	0	0.0	0	0
136	21.9463773148	3.49	5	0.0	0	0.0	0	0
136	22.9378935185	4.36	5	0.0	0	0.0	0	0
136	55.0173726852	5.62	5	0.0	0	0.0	0	0
137	0.0	9.2	5	0.0	0	0.0	0	0
137	0.95382	0.0	1	1650.0	-2	0.125	1	1
137	2.9538	0.0	1	1650.0	-2	0.125	1	1
137	3.0301041667	4.4	5	0.0	0	0.0	0	0
137	3.4538	0.0	1	1650.0	-2	0.125	1	1
137	4.0106134259	4.8	5	0.0	0	0.0	0	0
137	4.9538	0.0	1	1650.0	-2	0.125	1	1
137	5.0435300926	2.8	5	0.0	0	0.0	0	0
137	5.4538	0.0	1	1650.0	-2	0.125	1	1
137	6.0839583333	2.9	5	0.0	0	0.0	0	0
137	6.9821180556	2.5	5	0.0	0	0.0	0	0
137	8.0311226852	3.0	5	0.0	0	0.0	0	0
137	9.0245717593	3.0	5	0.0	0	0.0	0	0
137	10.0999537037	3.6	5	0.0	0	0.0	0	0
137	11.0577314815	2.4	5	0.0	0	0.0	0	0
137	12.0608449074	1.7	5	0.0	0	0.0	0	0
137	13.0306944444	1.1	5	0.0	0	0.0	0	0
137	13.9981365741	0.8	5	0.0	0	0.0	0	0
137	14.0271875	0.7	5	0.0	0	0.0	0	0
137	15.0570949074	1.0	5	0.0	0	0.0	0	0
137	16.0540046296	0.7	5	0.0	0	0.0	0	0
137	17.0252430555	0.8	5	0.0	0	0.0	0	0
137	17.9915162037	0.7	5	0.0	0	0.0	0	0
137	19.0304282407	0.5	5	0.0	0	0.0	0	0
137	19.0446180555	0.6	5	0.0	0	0.0	0	0
137	20.9928587963	1.1	5	0.0	0	0.0	0	0
137	22.0509606481	1.1	5	0.0	0	0.0	0	0
137	23.0759490741	1.4	5	0.0	0	0.0	0	0
137	24.0347337963	1.7	5	0.0	0	0.0	0	0
137	25.0038888889	2.9	5	0.0	0	0.0	0	0
137	26.0202083333	3.7	5	0.0	0	0.0	0	0
137	39.1127199074	7.13	5	0.0	0	0.0	0	0
137	40.01125	5.68	5	0.0	0	0.0	0	0
138	0.0	5.68	5	0.0	0	0.0	0	0
138	0.94132	0.0	1	1650.0	-2	0.125	1	1
138	0.9716435185	6.66	5	0.0	0	0.0	0	0
138	1.4413	0.0	1	1650.0	-2	0.125	1	1
138	2.0286458333	6.7	5	0.0	0	0.0	0	0
138	2.9413	0.0	1	1650.0	-2	0.125	1	1
138	3.0182523148	4.54	5	0.0	0	0.0	0	0
138	3.4413	0.0	1	1650.0	-2	0.125	1	1
138	4.0205671296	6.09	5	0.0	0	0.0	0	0
138	4.9413	0.0	1	1650.0	-2	0.125	1	1
138	5.0286458333	2.71	5	0.0	0	0.0	0	0
138	5.4413	0.0	1	1650.0	-2	0.125	1	1
138	5.9836689815	2.97	5	0.0	0	0.0	0	0
138	7.0501851852	2.05	5	0.0	0	0.0	0	0
138	7.9870138889	1.46	5	0.0	0	0.0	0	0
138	9.0164236111	1.28	5	0.0	0	0.0	0	0
138	10.0585532407	1.34	5	0.0	0	0.0	0	0
138	10.0653819444	1.34	5	0.0	0	0.0	0	0
138	11.0196759259	1.32	5	0.0	0	0.0	0	0
138	11.0257986111	1.39	5	0.0	0	0.0	0	0
138	12.0510185185	0.85	5	0.0	0	0.0	0	0
138	13.196724537	0.79	5	0.0	0	0.0	0	0
138	14.0484375	0.51	5	0.0	0	0.0	0	0
138	15.0294675926	0.68	5	0.0	0	0.0	0	0
138	16.0680324074	0.43	5	0.0	0	0.0	0	0
138	17.0230092592	0.52	5	0.0	0	0.0	0	0
138	18.0219675926	0.42	5	0.0	0	0.0	0	0
138	19.0887962963	0.43	5	0.0	0	0.0	0	0
138	20.0543287037	0.54	5	0.0	0	0.0	0	0
138	21.0899074074	0.58	5	0.0	0	0.0	0	0
138	22.0756597222	0.53	5	0.0	0	0.0	0	0
138	23.0102662037	0.84	5	0.0	0	0.0	0	0
138	24.0550462963	1.19	5	0.0	0	0.0	0	0
138	25.0234143519	1.74	5	0.0	0	0.0	0	0
138	25.9633680555	2.51	5	0.0	0	0.0	0	0
138	34.9841898148	10.49	5	0.0	0	0.0	0	0
138	42.9647685185	9.1	5	0.0	0	0.0	0	0
138	60.9665856481	7.02	5	0.0	0	0.0	0	0
138	88.9822222222	7.18	5	0.0	0	0.0	0	0
139	0.0	4.18	5	0.0	0	0.0	0	0
139	1.2682	0.0	1	4020.0	-2	0.125	1	1
139	1.8932	0.0	1	4020.0	-2	0.125	1	1
139	2.8932	0.0	1	4020.0	-2	0.125	1	1
139	2.9337731482	2.86	5	0.0	0	0.0	0	0
139	3.3932	0.0	1	4020.0	-2	0.125	1	1
139	3.92625	2.65	5	0.0	0	0.0	0	0
139	4.8932	0.0	1	4020.0	-2	0.125	1	1
139	4.9775115741	1.57	5	0.0	0	0.0	0	0
139	5.3932	0.0	1	4020.0	-2	0.125	1	1
139	5.9711111111	2.13	5	0.0	0	0.0	0	0
139	6.9393634259	0.99	5	0.0	0	0.0	0	0
139	7.9400347222	0.8	5	0.0	0	0.0	0	0
139	8.9162384259	1.14	5	0.0	0	0.0	0	0
139	8.9199421296	1.36	5	0.0	0	0.0	0	0
139	9.9177546296	1.61	5	0.0	0	0.0	0	0
139	10.9281018519	1.0	5	0.0	0	0.0	0	0
139	11.9690046296	0.82	5	0.0	0	0.0	0	0
139	12.9737847222	0.69	5	0.0	0	0.0	0	0
139	13.9122453704	0.57	5	0.0	0	0.0	0	0
139	14.9082291667	0.42	5	0.0	0	0.0	0	0
139	15.9239699074	0.36	5	0.0	0	0.0	0	0
139	16.9235648148	0.45	5	0.0	0	0.0	0	0
139	17.9499074074	0.24	5	0.0	0	0.0	0	0
139	18.9754861111	0.33	5	0.0	0	0.0	0	0
139	19.9258680556	0.27	5	0.0	0	0.0	0	0
139	20.9558564815	0.32	5	0.0	0	0.0	0	0
139	20.9669328704	0.31	5	0.0	0	0.0	0	0
139	21.8835416667	0.45	5	0.0	0	0.0	0	0
139	22.8702314815	0.52	5	0.0	0	0.0	0	0
139	23.8940740741	0.84	5	0.0	0	0.0	0	0
139	24.9682407407	1.04	5	0.0	0	0.0	0	0
139	25.9333564815	1.57	5	0.0	0	0.0	0	0
139	29.914837963	2.84	5	0.0	0	0.0	0	0
139	37.9212037037	2.45	5	0.0	0	0.0	0	0
139	43.9739467593	2.42	5	0.0	0	0.0	0	0
139	50.9670138889	2.79	5	0.0	0	0.0	0	0
139	51.9497685185	3.2	5	0.0	0	0.0	0	0
140	0.0	3.2	5	0.0	0	0.0	0	0
140	0.94549	0.0	1	4140.0	-2	0.125	1	1
140	1.4455	0.0	1	4140.0	-2	0.125	1	1
140	2.9455	0.0	1	4140.0	-2	0.125	1	1
140	3.0281018519	1.72	5	0.0	0	0.0	0	0
140	3.4455	0.0	1	4140.0	-2	0.125	1	1
140	4.0204282408	4.12	5	0.0	0	0.0	0	0
140	4.9455	0.0	1	4140.0	-2	0.125	1	1
140	4.9810532408	1.44	5	0.0	0	0.0	0	0
140	5.4455	0.0	1	4140.0	-2	0.125	1	1
140	6.0202546296	1.91	5	0.0	0	0.0	0	0
140	6.9929513889	0.86	5	0.0	0	0.0	0	0
140	8.028425926	0.97	5	0.0	0	0.0	0	0
140	9.0412037037	1.33	5	0.0	0	0.0	0	0
140	9.0511342593	1.3	5	0.0	0	0.0	0	0
140	10.0765046296	1.5	5	0.0	0	0.0	0	0
140	11.0416550926	0.74	5	0.0	0	0.0	0	0
140	11.9721064815	0.71	5	0.0	0	0.0	0	0
140	13.0377777778	0.56	5	0.0	0	0.0	0	0
140	13.9867245371	0.53	5	0.0	0	0.0	0	0
140	14.9840625	0.27	5	0.0	0	0.0	0	0
140	16.0279166667	0.24	5	0.0	0	0.0	0	0
140	17.0388194445	0.21	5	0.0	0	0.0	0	0
140	18.0065277778	0.19	5	0.0	0	0.0	0	0
140	18.0230324074	0.2	5	0.0	0	0.0	0	0
140	18.9720138889	0.16	5	0.0	0	0.0	0	0
140	20.0776041667	0.16	5	0.0	0	0.0	0	0
140	21.0490509259	0.37	5	0.0	0	0.0	0	0
140	22.0388888889	0.25	5	0.0	0	0.0	0	0
140	23.0410995371	0.33	5	0.0	0	0.0	0	0
140	24.0466319445	0.43	5	0.0	0	0.0	0	0
140	25.0572106482	0.56	5	0.0	0	0.0	0	0
140	25.9811805556	0.96	5	0.0	0	0.0	0	0
140	27.0410763889	1.28	5	0.0	0	0.0	0	0
140	27.978900463	1.51	5	0.0	0	0.0	0	0
140	28.9985185185	2.05	5	0.0	0	0.0	0	0
140	53.0191666667	2.79	5	0.0	0	0.0	0	0
141	0.0	2.79	5	0.0	0	0.0	0	0
141	0.9632175926	1.87	5	0.0	0	0.0	0	0
141	0.9708912037	4.6	5	0.0	0	0.0	0	0
141	1.0590740741	3.58	5	0.0	0	0.0	0	0
141	1.4226	0.0	1	4140.0	-2	0.125	1	1
141	1.9226	0.0	1	4140.0	-2	0.125	1	1
141	1.9779976852	5.01	5	0.0	0	0.0	0	0
141	2.9687615741	3.5	5	0.0	0	0.0	0	0
141	3.4226	0.0	1	4140.0	-2	0.125	1	1
141	3.9226	0.0	1	4140.0	-2	0.125	1	1
141	4.0082291666	2.0	5	0.0	0	0.0	0	0
141	5.0145023148	2.09	5	0.0	0	0.0	0	0
141	5.4226	0.0	1	4140.0	-2	0.125	1	1
141	5.9226	0.0	1	4140.0	-2	0.125	1	1
141	6.0084259259	1.82	5	0.0	0	0.0	0	0
141	6.9946064815	1.06	5	0.0	0	0.0	0	0
141	7.9581828704	0.91	5	0.0	0	0.0	0	0
141	8.9645023148	1.33	5	0.0	0	0.0	0	0
141	9.9699421296	1.32	5	0.0	0	0.0	0	0
141	10.9945601852	1.12	5	0.0	0	0.0	0	0
141	12.0197685185	0.72	5	0.0	0	0.0	0	0
141	13.0387384259	0.84	5	0.0	0	0.0	0	0
141	14.0024074074	0.83	5	0.0	0	0.0	0	0
141	14.9618981481	0.67	5	0.0	0	0.0	0	0
141	16.0293634259	0.51	5	0.0	0	0.0	0	0
141	16.9647916667	0.59	5	0.0	0	0.0	0	0
141	18.0061342593	0.29	5	0.0	0	0.0	0	0
141	19.0016782407	0.25	5	0.0	0	0.0	0	0
141	20.0173611111	0.26	5	0.0	0	0.0	0	0
141	21.0172106481	0.24	5	0.0	0	0.0	0	0
141	21.9655092593	0.28	5	0.0	0	0.0	0	0
141	22.9701157407	0.52	5	0.0	0	0.0	0	0
141	22.9941550926	0.47	5	0.0	0	0.0	0	0
141	23.9636921296	0.57	5	0.0	0	0.0	0	0
141	24.9680324074	0.92	5	0.0	0	0.0	0	0
141	26.0191319444	1.41	5	0.0	0	0.0	0	0
141	27.0363310185	1.26	5	0.0	0	0.0	0	0
141	28.0208796296	1.42	5	0.0	0	0.0	0	0
141	28.9181018518	2.1	5	0.0	0	0.0	0	0
142	0.0	8.82	5	0.0	0	0.0	0	0
142	0.94769	0.0	1	5730.0	-2	0.125	1	1
142	1.4477	0.0	1	5730.0	-2	0.125	1	1
142	2.0571643519	9.47	5	0.0	0	0.0	0	0
142	2.9477	0.0	1	5730.0	-2	0.125	1	1
142	3.4477	0.0	1	5730.0	-2	0.125	1	1
142	4.0277777778	4.12	5	0.0	0	0.0	0	0
142	4.9477	0.0	1	5730.0	-2	0.125	1	1
142	5.4477	0.0	1	5730.0	-2	0.125	1	1
142	6.0334143519	2.87	5	0.0	0	0.0	0	0
142	6.9895717593	1.18	5	0.0	0	0.0	0	0
142	7.0204166667	1.24	5	0.0	0	0.0	0	0
142	8.0058564815	2.14	5	0.0	0	0.0	0	0
142	9.0376736111	3.43	5	0.0	0	0.0	0	0
142	10.0192476852	2.58	5	0.0	0	0.0	0	0
142	11.0169791667	1.85	5	0.0	0	0.0	0	0
142	12.0343518519	1.65	5	0.0	0	0.0	0	0
142	13.0225810185	1.97	5	0.0	0	0.0	0	0
142	14.0087384259	1.71	5	0.0	0	0.0	0	0
142	15.0090277778	2.14	5	0.0	0	0.0	0	0
142	16.0272222222	1.37	5	0.0	0	0.0	0	0
142	17.0109259259	1.01	5	0.0	0	0.0	0	0
142	17.9984143519	0.61	5	0.0	0	0.0	0	0
142	19.0302662037	0.59	5	0.0	0	0.0	0	0
142	20.02875	0.66	5	0.0	0	0.0	0	0
142	21.0096759259	0.91	5	0.0	0	0.0	0	0
142	21.9852893519	1.68	5	0.0	0	0.0	0	0
142	23.0253935185	2.04	5	0.0	0	0.0	0	0
