# Supplementary material for: Mathematical models for cytarabine-derived myelosuppression in acute myeloid leukaemia
Source: PLoS One. 2019 Jul 1;14(7):e0204540. doi: 10.1371/journal.pone.0204540 (PMC6602180; doi:10.1371/journal.pone.0204540)
Supplement: S2 File — (CSV) [file pone.0204540.s003.csv]

ID	TIME	DV	CMT	AMT	RATE	DUR	MDV	EVID
101	0.0	7.73	5	0.0	0	0.0	0	0
101	1.8875	0.0	1	4830.0	-2	0.125	1	1
101	2.1228587963	6.35	5	0.0	0	0.0	0	0
101	2.3875	0.0	1	4830.0	-2	0.125	1	1
101	2.8875	0.0	1	4830.0	-2	0.125	1	1
101	2.9858796296	5.18	5	0.0	0	0.0	0	0
101	3.3875	0.0	1	4830.0	-2	0.125	1	1
101	3.9834375	4.22	5	0.0	0	0.0	0	0
101	4.9527314815	3.86	5	0.0	0	0.0	0	0
101	5.9541782408	2.5	5	0.0	0	0.0	0	0
101	5.9590856482	2.94	5	0.0	0	0.0	0	0
101	6.9682638889	3.17	5	0.0	0	0.0	0	0
101	7.9709143519	2.34	5	0.0	0	0.0	0	0
101	18.9863425926	1.56	5	0.0	0	0.0	0	0
101	25.9599768519	4.2	5	0.0	0	0.0	0	0
101	27.0420486111	5.2	5	0.0	0	0.0	0	0
101	29.0592361111	4.3	5	0.0	0	0.0	0	0
101	34.1128819445	3.59	5	0.0	0	0.0	0	0
101	34.8875	0.0	1	4830.0	-2	0.125	1	1
101	34.9306134259	5.04	5	0.0	0	0.0	0	0
101	35.3875	0.0	1	4830.0	-2	0.125	1	1
101	35.8875	0.0	1	4830.0	-2	0.125	1	1
101	35.9441435185	4.14	5	0.0	0	0.0	0	0
101	36.3875	0.0	1	4830.0	-2	0.125	1	1
101	36.9409606482	3.86	5	0.0	0	0.0	0	0
101	40.904525463	2.58	5	0.0	0	0.0	0	0
101	49.9712152778	1.21	5	0.0	0	0.0	0	0
101	53.975625	1.47	5	0.0	0	0.0	0	0
101	56.0366319445	2.64	5	0.0	0	0.0	0	0
101	64.9751736111	3.61	5	0.0	0	0.0	0	0
101	78.9866898148	3.9	5	0.0	0	0.0	0	0
101	98.9593634259	5.56	5	0.0	0	0.0	0	0
102	0.0	10.21	5	0.0	0	0.0	0	0
102	0.942361111111	0.0	1	1810.0	-2	0.125	1	1
102	1.44236111111	0.0	1	1810.0	-2	0.125	1	1
102	2.94236111111	0.0	1	1810.0	-2	0.125	1	1
102	2.9985532407	3.69	5	0.0	0	0.0	0	0
102	3.52569444444	0.0	1	1810.0	-2	0.125	1	1
102	4.94236111111	0.0	1	1810.0	-2	0.125	1	1
102	5.0158912037	2.83	5	0.0	0	0.0	0	0
102	5.0263888889	2.59	5	0.0	0	0.0	0	0
102	5.44236111111	0.0	1	1810.0	-2	0.125	1	1
102	6.9908912037	2.24	5	0.0	0	0.0	0	0
102	9.0224074074	1.96	5	0.0	0	0.0	0	0
102	10.0391782407	1.91	5	0.0	0	0.0	0	0
102	11.0009722222	1.42	5	0.0	0	0.0	0	0
102	11.965787037	1.47	5	0.0	0	0.0	0	0
102	12.9907986111	1.2	5	0.0	0	0.0	0	0
102	14.0032407407	0.85	5	0.0	0	0.0	0	0
102	15.0434837963	0.84	5	0.0	0	0.0	0	0
102	16.0300578703	0.65	5	0.0	0	0.0	0	0
102	17.0291666666	0.62	5	0.0	0	0.0	0	0
102	18.0235648148	0.81	5	0.0	0	0.0	0	0
102	18.9652314815	1.07	5	0.0	0	0.0	0	0
102	19.9843518518	0.97	5	0.0	0	0.0	0	0
102	19.9940509259	0.99	5	0.0	0	0.0	0	0
102	21.0172685185	1.68	5	0.0	0	0.0	0	0
102	22.0358333333	1.83	5	0.0	0	0.0	0	0
102	23.0180439815	2.84	5	0.0	0	0.0	0	0
102	24.0005092592	2.4	5	0.0	0	0.0	0	0
102	31.0849652778	3.8	5	0.0	0	0.0	0	0
102	31.9423611111	0.0	1	1790.0	-2	0.125	1	1
102	32.4423611111	0.0	1	1790.0	-2	0.125	1	1
102	32.9753240741	5.11	5	0.0	0	0.0	0	0
102	33.9423611111	0.0	1	1790.0	-2	0.125	1	1
102	33.9856828704	2.58	5	0.0	0	0.0	0	0
102	34.4423611111	0.0	1	1790.0	-2	0.125	1	1
102	35.0061226852	2.82	5	0.0	0	0.0	0	0
102	35.9423611111	0.0	1	1790.0	-2	0.125	1	1
102	36.4423611111	0.0	1	1790.0	-2	0.125	1	1
102	37.0279976851	1.83	5	0.0	0	0.0	0	0
102	38.0338194444	1.37	5	0.0	0	0.0	0	0
102	39.0583564815	1.71	5	0.0	0	0.0	0	0
102	40.0409375	1.35	5	0.0	0	0.0	0	0
102	40.0470486111	1.44	5	0.0	0	0.0	0	0
102	40.9980092592	1.35	5	0.0	0	0.0	0	0
102	41.9902662037	1.13	5	0.0	0	0.0	0	0
102	43.025474537	0.67	5	0.0	0	0.0	0	0
102	44.0378356481	0.56	5	0.0	0	0.0	0	0
102	44.9744444444	0.23	5	0.0	0	0.0	0	0
102	45.9911226852	1.0	5	0.0	0	0.0	0	0
102	46.9628009259	0.65	5	0.0	0	0.0	0	0
102	47.9775578704	0.7	5	0.0	0	0.0	0	0
102	48.9817708333	0.15	5	0.0	0	0.0	0	0
102	50.0313541666	0.18	5	0.0	0	0.0	0	0
102	50.0368518518	0.21	5	0.0	0	0.0	0	0
102	51.0157754629	0.24	5	0.0	0	0.0	0	0
102	52.0434259259	0.34	5	0.0	0	0.0	0	0
102	52.9652083333	0.53	5	0.0	0	0.0	0	0
102	53.9963541666	0.81	5	0.0	0	0.0	0	0
102	54.9919212963	0.98	5	0.0	0	0.0	0	0
102	56.0142708333	1.25	5	0.0	0	0.0	0	0
102	57.0186689815	2.5	5	0.0	0	0.0	0	0
102	58.0375694444	1.84	5	0.0	0	0.0	0	0
102	59.0114930555	2.81	5	0.0	0	0.0	0	0
102	72.9842939815	7.53	5	0.0	0	0.0	0	0
102	101.97712963	9.86	5	0.0	0	0.0	0	0
103	0.0	6.6	5	0.0	0	0.0	0	0
103	0.9094791667	5.7	5	0.0	0	0.0	0	0
103	1.375	0.0	1	5490.0	-2	0.125	1	1
103	1.875	0.0	1	5490.0	-2	0.125	1	1
103	1.8920138889	6.76	5	0.0	0	0.0	0	0
103	2.875	0.0	1	5490.0	-2	0.125	1	1
103	2.9097800926	8.48	5	0.0	0	0.0	0	0
103	3.375	0.0	1	5490.0	-2	0.125	1	1
103	3.9194097223	7.99	5	0.0	0	0.0	0	0
103	4.875	0.0	1	5490.0	-2	0.125	1	1
103	4.9598726852	2.79	5	0.0	0	0.0	0	0
103	5.375	0.0	1	5490.0	-2	0.125	1	1
103	5.9750694445	3.37	5	0.0	0	0.0	0	0
103	7.9324768519	1.01	5	0.0	0	0.0	0	0
103	8.9519675926	0.66	5	0.0	0	0.0	0	0
103	9.9194791667	0.46	5	0.0	0	0.0	0	0
103	10.9232060186	0.59	5	0.0	0	0.0	0	0
103	11.9497222223	0.62	5	0.0	0	0.0	0	0
103	12.9649537037	0.91	5	0.0	0	0.0	0	0
103	13.9187847223	0.64	5	0.0	0	0.0	0	0
103	14.9317361111	0.7	5	0.0	0	0.0	0	0
103	15.9608564815	1.05	5	0.0	0	0.0	0	0
103	16.9254976852	1.22	5	0.0	0	0.0	0	0
103	17.9092592593	1.23	5	0.0	0	0.0	0	0
103	18.9299537037	1.21	5	0.0	0	0.0	0	0
103	19.9567361111	0.92	5	0.0	0	0.0	0	0
103	20.9286574074	1.16	5	0.0	0	0.0	0	0
103	21.9208217593	0.94	5	0.0	0	0.0	0	0
103	22.9608101852	1.09	5	0.0	0	0.0	0	0
103	23.9290277778	1.12	5	0.0	0	0.0	0	0
103	24.9033101852	1.36	5	0.0	0	0.0	0	0
103	25.9393055556	1.99	5	0.0	0	0.0	0	0
103	26.9481944445	3.08	5	0.0	0	0.0	0	0
103	27.9601041667	3.59	5	0.0	0	0.0	0	0
103	28.9105671297	3.42	5	0.0	0	0.0	0	0
103	29.9237962963	3.94	5	0.0	0	0.0	0	0
103	41.9438888889	6.95	5	0.0	0	0.0	0	0
103	42.875	0.0	1	5490.0	-2	0.125	1	1
103	43.4583333333	0.0	1	5490.0	-2	0.125	1	1
103	43.9758564815	8.01	5	0.0	0	0.0	0	0
103	44.875	0.0	1	5490.0	-2	0.125	1	1
103	45.375	0.0	1	5490.0	-2	0.125	1	1
103	45.9521064815	5.0	5	0.0	0	0.0	0	0
103	45.9598263889	5.09	5	0.0	0	0.0	0	0
103	46.875	0.0	1	5490.0	-2	0.125	1	1
103	46.9490625	2.74	5	0.0	0	0.0	0	0
103	47.375	0.0	1	5490.0	-2	0.125	1	1
103	47.9646064815	2.09	5	0.0	0	0.0	0	0
103	48.9646180556	0.65	5	0.0	0	0.0	0	0
103	49.9112152778	0.62	5	0.0	0	0.0	0	0
103	50.9379976853	0.44	5	0.0	0	0.0	0	0
103	51.911087963	0.43	5	0.0	0	0.0	0	0
103	52.9162731482	0.52	5	0.0	0	0.0	0	0
103	53.9646527778	0.72	5	0.0	0	0.0	0	0
103	54.9814467593	0.74	5	0.0	0	0.0	0	0
103	55.9696990741	0.66	5	0.0	0	0.0	0	0
103	57.0649305556	0.85	5	0.0	0	0.0	0	0
103	57.9169560186	0.48	5	0.0	0	0.0	0	0
103	58.9044560186	0.66	5	0.0	0	0.0	0	0
103	59.9483912037	0.49	5	0.0	0	0.0	0	0
103	60.9518518519	0.46	5	0.0	0	0.0	0	0
103	61.9453587963	0.45	5	0.0	0	0.0	0	0
103	62.9155092593	1.2	5	0.0	0	0.0	0	0
103	63.0007870371	0.66	5	0.0	0	0.0	0	0
103	63.9014699074	0.47	5	0.0	0	0.0	0	0
103	64.9034606482	0.68	5	0.0	0	0.0	0	0
103	65.910775463	0.74	5	0.0	0	0.0	0	0
103	66.9111921297	0.61	5	0.0	0	0.0	0	0
103	67.9754976852	0.73	5	0.0	0	0.0	0	0
103	68.9611458334	1.04	5	0.0	0	0.0	0	0
103	69.9077430556	1.1	5	0.0	0	0.0	0	0
103	70.9024537038	1.51	5	0.0	0	0.0	0	0
103	92.9828125	4.0	5	0.0	0	0.0	0	0
104	0.0	10.81	5	0.0	0	0.0	0	0
104	0.8625	0.0	1	5760.0	-2	0.125	1	1
104	0.9168865741	7.76	5	0.0	0	0.0	0	0
104	1.3625	0.0	1	5760.0	-2	0.125	1	1
104	2.8625	0.0	1	5760.0	-2	0.125	1	1
104	2.8976273148	4.33	5	0.0	0	0.0	0	0
104	3.3625	0.0	1	5760.0	-2	0.125	1	1
104	3.9283333333	4.18	5	0.0	0	0.0	0	0
104	4.8625	0.0	1	5760.0	-2	0.125	1	1
104	4.9368055556	2.48	5	0.0	0	0.0	0	0
104	5.3625	0.0	1	5760.0	-2	0.125	1	1
104	5.9042824074	4.11	5	0.0	0	0.0	0	0
104	6.9115856482	2.31	5	0.0	0	0.0	0	0
104	7.9227893519	1.9	5	0.0	0	0.0	0	0
104	8.9217939815	2.63	5	0.0	0	0.0	0	0
104	9.9271296296	2.7	5	0.0	0	0.0	0	0
104	10.9309375	1.97	5	0.0	0	0.0	0	0
104	11.9312037037	1.66	5	0.0	0	0.0	0	0
104	12.9337268519	1.49	5	0.0	0	0.0	0	0
104	13.9156018519	1.3	5	0.0	0	0.0	0	0
104	14.9223148148	1.19	5	0.0	0	0.0	0	0
104	15.9043518519	0.81	5	0.0	0	0.0	0	0
104	16.9197800926	0.59	5	0.0	0	0.0	0	0
104	17.9443518519	0.63	5	0.0	0	0.0	0	0
104	17.9526967593	0.63	5	0.0	0	0.0	0	0
104	18.9387152778	0.59	5	0.0	0	0.0	0	0
104	18.9442361111	0.58	5	0.0	0	0.0	0	0
104	19.9358680556	0.93	5	0.0	0	0.0	0	0
104	20.9401967593	1.88	5	0.0	0	0.0	0	0
104	21.8730092593	1.88	5	0.0	0	0.0	0	0
104	22.9119444445	2.57	5	0.0	0	0.0	0	0
104	23.9222685185	3.36	5	0.0	0	0.0	0	0
104	24.9502199074	4.83	5	0.0	0	0.0	0	0
104	25.9411111111	4.97	5	0.0	0	0.0	0	0
104	34.9077893519	6.53	5	0.0	0	0.0	0	0
104	35.8625	0.0	1	5760.0	-2	0.125	1	1
104	35.9423842593	5.53	5	0.0	0	0.0	0	0
104	36.3625	0.0	1	5760.0	-2	0.125	1	1
104	37.8625	0.0	1	5760.0	-2	0.125	1	1
104	37.9200578704	2.51	5	0.0	0	0.0	0	0
104	38.3625	0.0	1	5760.0	-2	0.125	1	1
104	38.9645949074	4.3	5	0.0	0	0.0	0	0
104	39.8625	0.0	1	5760.0	-2	0.125	1	1
104	40.3625	0.0	1	5760.0	-2	0.125	1	1
104	40.9565625	3.42	5	0.0	0	0.0	0	0
104	42.9432638889	2.14	5	0.0	0	0.0	0	0
104	43.9951273148	3.19	5	0.0	0	0.0	0	0
104	44.9102314815	2.88	5	0.0	0	0.0	0	0
104	45.9647916667	1.75	5	0.0	0	0.0	0	0
104	46.9638773148	1.22	5	0.0	0	0.0	0	0
104	47.9248148148	1.2	5	0.0	0	0.0	0	0
104	48.9202546296	1.03	5	0.0	0	0.0	0	0
104	49.9357523148	0.84	5	0.0	0	0.0	0	0
104	49.9485648148	0.98	5	0.0	0	0.0	0	0
104	50.9605671296	0.69	5	0.0	0	0.0	0	0
104	50.9652083333	0.76	5	0.0	0	0.0	0	0
104	51.9184143519	0.55	5	0.0	0	0.0	0	0
104	52.9394212963	0.47	5	0.0	0	0.0	0	0
104	53.9339467593	0.43	5	0.0	0	0.0	0	0
104	54.9186921296	0.67	5	0.0	0	0.0	0	0
104	55.9378819445	1.21	5	0.0	0	0.0	0	0
104	56.9353009259	1.28	5	0.0	0	0.0	0	0
104	58.9103356482	2.24	5	0.0	0	0.0	0	0
104	62.8790972223	4.17	5	0.0	0	0.0	0	0
104	76.0382407408	4.68	5	0.0	0	0.0	0	0
104	76.8625	0.0	1	5760.0	-2	0.125	1	1
104	77.3625	0.0	1	5760.0	-2	0.125	1	1
104	77.9302546296	5.55	5	0.0	0	0.0	0	0
104	78.8625	0.0	1	5760.0	-2	0.125	1	1
104	78.9080092593	3.88	5	0.0	0	0.0	0	0
104	79.3625	0.0	1	5760.0	-2	0.125	1	1
104	79.9045138889	1.95	5	0.0	0	0.0	0	0
104	80.8625	0.0	1	5760.0	-2	0.125	1	1
104	80.9441203704	1.63	5	0.0	0	0.0	0	0
104	81.3625	0.0	1	5760.0	-2	0.125	1	1
104	81.9541898148	1.18	5	0.0	0	0.0	0	0
104	82.9353356482	1.2	5	0.0	0	0.0	0	0
104	83.915462963	1.18	5	0.0	0	0.0	0	0
104	84.8930208333	1.31	5	0.0	0	0.0	0	0
104	85.9476273148	1.6	5	0.0	0	0.0	0	0
104	86.9198495371	1.4	5	0.0	0	0.0	0	0
104	87.9354282408	1.34	5	0.0	0	0.0	0	0
104	88.9473958333	0.93	5	0.0	0	0.0	0	0
104	89.9552314815	1.42	5	0.0	0	0.0	0	0
104	90.9763888889	1.03	5	0.0	0	0.0	0	0
104	91.9635069445	0.88	5	0.0	0	0.0	0	0
104	92.9142939815	0.84	5	0.0	0	0.0	0	0
104	93.9125578704	0.63	5	0.0	0	0.0	0	0
104	94.9462731481	0.63	5	0.0	0	0.0	0	0
104	95.9590162037	0.42	5	0.0	0	0.0	0	0
104	95.9648032408	0.49	5	0.0	0	0.0	0	0
104	96.926712963	0.31	5	0.0	0	0.0	0	0
104	97.9358912037	0.57	5	0.0	0	0.0	0	0
104	99.0079050926	1.23	5	0.0	0	0.0	0	0
104	99.8969907408	1.32	5	0.0	0	0.0	0	0
104	100.906481481	1.9	5	0.0	0	0.0	0	0
104	101.943541667	2.48	5	0.0	0	0.0	0	0
104	102.936608796	3.2	5	0.0	0	0.0	0	0
105	0.0	8.16	5	0.0	0	0.0	0	0
105	0.947222222222	0.0	1	5400.0	-2	0.125	1	1
105	0.9751620371	4.42	5	0.0	0	0.0	0	0
105	1.44722222222	0.0	1	5400.0	-2	0.125	1	1
105	1.94722222222	0.0	1	5400.0	-2	0.125	1	1
105	2.0179166667	6.82	5	0.0	0	0.0	0	0
105	2.44722222222	0.0	1	5400.0	-2	0.125	1	1
105	2.94722222222	0.0	1	5400.0	-2	0.125	1	1
105	3.0156597222	4.46	5	0.0	0	0.0	0	0
105	3.44722222222	0.0	1	5400.0	-2	0.125	1	1
105	4.0296180556	3.06	5	0.0	0	0.0	0	0
105	5.0314814815	2.06	5	0.0	0	0.0	0	0
105	5.9786226852	1.04	5	0.0	0	0.0	0	0
105	6.9838888889	0.89	5	0.0	0	0.0	0	0
105	7.9731712963	0.55	5	0.0	0	0.0	0	0
105	9.0373958333	0.65	5	0.0	0	0.0	0	0
105	10.0224074074	0.38	5	0.0	0	0.0	0	0
105	10.0293171296	0.43	5	0.0	0	0.0	0	0
105	11.0184375	0.37	5	0.0	0	0.0	0	0
105	12.0265625	0.38	5	0.0	0	0.0	0	0
105	13.0229166667	0.27	5	0.0	0	0.0	0	0
105	14.0544791667	0.3	5	0.0	0	0.0	0	0
105	15.0285069445	0.38	5	0.0	0	0.0	0	0
105	16.0200578704	0.39	5	0.0	0	0.0	0	0
105	16.03125	0.28	5	0.0	0	0.0	0	0
105	17.0239120371	0.28	5	0.0	0	0.0	0	0
105	18.0268055556	0.39	5	0.0	0	0.0	0	0
105	19.0319097222	0.49	5	0.0	0	0.0	0	0
105	20.058900463	0.63	5	0.0	0	0.0	0	0
105	20.0775	0.6	5	0.0	0	0.0	0	0
105	21.0273726852	1.12	5	0.0	0	0.0	0	0
105	22.0298495371	1.43	5	0.0	0	0.0	0	0
105	22.9333796297	2.34	5	0.0	0	0.0	0	0
105	30.0751967593	6.03	5	0.0	0	0.0	0	0
105	31.4472222222	0.0	1	5400.0	-2	0.125	1	1
105	31.9472222222	0.0	1	5400.0	-2	0.125	1	1
105	32.0554050926	9.81	5	0.0	0	0.0	0	0
105	32.4472222222	0.0	1	5400.0	-2	0.125	1	1
105	32.9472222222	0.0	1	5400.0	-2	0.125	1	1
105	33.0604861111	14.16	5	0.0	0	0.0	0	0
105	33.4472222222	0.0	1	5400.0	-2	0.125	1	1
105	33.9472222222	0.0	1	5400.0	-2	0.125	1	1
105	34.0314120371	9.54	5	0.0	0	0.0	0	0
105	34.9853935185	5.54	5	0.0	0	0.0	0	0
105	36.0667013889	3.16	5	0.0	0	0.0	0	0
105	36.9776273149	1.8	5	0.0	0	0.0	0	0
105	37.9729976852	0.89	5	0.0	0	0.0	0	0
105	39.0431712963	1.13	5	0.0	0	0.0	0	0
105	41.001712963	0.54	5	0.0	0	0.0	0	0
105	42.02	0.42	5	0.0	0	0.0	0	0
105	43.103900463	0.38	5	0.0	0	0.0	0	0
105	43.9833564815	0.27	5	0.0	0	0.0	0	0
105	45.0157291667	0.26	5	0.0	0	0.0	0	0
105	46.0366087963	0.24	5	0.0	0	0.0	0	0
105	47.0327083333	0.24	5	0.0	0	0.0	0	0
105	47.0406597222	0.24	5	0.0	0	0.0	0	0
105	48.0233912037	0.4	5	0.0	0	0.0	0	0
105	48.9980208334	0.65	5	0.0	0	0.0	0	0
105	50.0506712963	1.61	5	0.0	0	0.0	0	0
105	50.9804050926	2.81	5	0.0	0	0.0	0	0
105	51.9707870371	3.02	5	0.0	0	0.0	0	0
105	53.0356712963	4.21	5	0.0	0	0.0	0	0
105	54.0564120371	4.89	5	0.0	0	0.0	0	0
105	54.9551620371	5.62	5	0.0	0	0.0	0	0
105	83.9843518519	10.04	5	0.0	0	0.0	0	0
105	112.161793981	9.77	5	0.0	0	0.0	0	0
106	0.0	9.24	5	0.0	0	0.0	0	0
106	0.831944444444	0.0	1	5160.0	-2	0.125	1	1
106	0.8932523148	8.78	5	0.0	0	0.0	0	0
106	1.33194444444	0.0	1	5160.0	-2	0.125	1	1
106	2.83194444444	0.0	1	5160.0	-2	0.125	1	1
106	2.9248263889	3.45	5	0.0	0	0.0	0	0
106	3.33194444444	0.0	1	5160.0	-2	0.125	1	1
106	4.83194444444	0.0	1	5160.0	-2	0.125	1	1
106	5.33194444444	0.0	1	5160.0	-2	0.125	1	1
106	5.9070023148	2.55	5	0.0	0	0.0	0	0
106	7.8570138889	1.12	5	0.0	0	0.0	0	0
106	8.8863773148	1.19	5	0.0	0	0.0	0	0
106	9.8855324074	1.0	5	0.0	0	0.0	0	0
106	9.8966782408	1.05	5	0.0	0	0.0	0	0
106	10.9156018519	1.06	5	0.0	0	0.0	0	0
106	11.9048958334	0.89	5	0.0	0	0.0	0	0
106	12.9016435185	0.86	5	0.0	0	0.0	0	0
106	13.9022916667	0.78	5	0.0	0	0.0	0	0
106	14.8912615741	1.04	5	0.0	0	0.0	0	0
106	16.8877430556	1.14	5	0.0	0	0.0	0	0
106	17.9013310185	1.15	5	0.0	0	0.0	0	0
106	18.9176736111	1.5	5	0.0	0	0.0	0	0
106	19.8871064815	1.44	5	0.0	0	0.0	0	0
106	20.9012152778	2.62	5	0.0	0	0.0	0	0
106	21.8899884259	3.22	5	0.0	0	0.0	0	0
106	23.0011574074	2.88	5	0.0	0	0.0	0	0
106	23.8867013889	3.6	5	0.0	0	0.0	0	0
106	36.9601620371	6.96	5	0.0	0	0.0	0	0
106	37.8319444444	0.0	1	5220.0	-2	0.125	1	1
106	37.8886111111	6.03	5	0.0	0	0.0	0	0
106	38.3319444444	0.0	1	5220.0	-2	0.125	1	1
106	39.8319444444	0.0	1	5220.0	-2	0.125	1	1
106	40.3319444444	0.0	1	5220.0	-2	0.125	1	1
106	40.9030671297	6.06	5	0.0	0	0.0	0	0
106	41.8319444444	0.0	1	5220.0	-2	0.125	1	1
106	42.3319444444	0.0	1	5220.0	-2	0.125	1	1
106	42.8784953704	2.67	5	0.0	0	0.0	0	0
106	44.8865277778	1.11	5	0.0	0	0.0	0	0
106	45.9178240741	1.38	5	0.0	0	0.0	0	0
106	47.8680324074	0.77	5	0.0	0	0.0	0	0
106	48.8862615741	0.73	5	0.0	0	0.0	0	0
106	49.8756134259	0.9	5	0.0	0	0.0	0	0
106	50.8738078704	0.92	5	0.0	0	0.0	0	0
106	51.9055902778	0.88	5	0.0	0	0.0	0	0
106	52.9417013889	0.72	5	0.0	0	0.0	0	0
106	53.8902083334	0.72	5	0.0	0	0.0	0	0
106	54.8969675926	0.59	5	0.0	0	0.0	0	0
106	56.902337963	0.58	5	0.0	0	0.0	0	0
106	57.9017708334	0.68	5	0.0	0	0.0	0	0
106	58.8546875	0.92	5	0.0	0	0.0	0	0
106	59.909212963	1.26	5	0.0	0	0.0	0	0
106	60.9200810185	2.02	5	0.0	0	0.0	0	0
106	61.8880902778	2.2	5	0.0	0	0.0	0	0
106	76.9544444445	5.29	5	0.0	0	0.0	0	0
106	85.9046643519	6.08	5	0.0	0	0.0	0	0
106	176.951099537	6.5	5	0.0	0	0.0	0	0
107	0.0	7.19	5	0.0	0	0.0	0	0
107	0.922222222222	0.0	1	1890.0	-2	0.125	1	1
107	1.42222222222	0.0	1	1890.0	-2	0.125	1	1
107	1.9660763889	8.11	5	0.0	0	0.0	0	0
107	2.92222222222	0.0	1	1890.0	-2	0.125	1	1
107	3.42222222222	0.0	1	1890.0	-2	0.125	1	1
107	4.92222222222	0.0	1	1890.0	-2	0.125	1	1
107	4.9853935185	3.65	5	0.0	0	0.0	0	0
107	5.42222222222	0.0	1	1890.0	-2	0.125	1	1
107	6.9977893519	2.25	5	0.0	0	0.0	0	0
107	8.00875	2.8	5	0.0	0	0.0	0	0
107	8.9755324074	3.27	5	0.0	0	0.0	0	0
107	10.0062731481	2.63	5	0.0	0	0.0	0	0
107	11.9747800926	0.8	5	0.0	0	0.0	0	0
107	12.9963888889	0.7	5	0.0	0	0.0	0	0
107	13.9980324074	0.29	5	0.0	0	0.0	0	0
107	14.963900463	0.2	5	0.0	0	0.0	0	0
107	15.9730092593	0.21	5	0.0	0	0.0	0	0
107	16.9948263889	0.18	5	0.0	0	0.0	0	0
107	18.0240162037	0.28	5	0.0	0	0.0	0	0
107	19.0160763889	0.38	5	0.0	0	0.0	0	0
107	19.9785185185	0.63	5	0.0	0	0.0	0	0
107	20.9863773148	0.59	5	0.0	0	0.0	0	0
107	21.9697800926	1.32	5	0.0	0	0.0	0	0
107	22.9829398148	2.11	5	0.0	0	0.0	0	0
107	34.0891319444	3.93	5	0.0	0	0.0	0	0
107	34.9222222222	0.0	1	1890.0	-2	0.125	1	1
107	34.9890972222	3.66	5	0.0	0	0.0	0	0
107	35.4222222222	0.0	1	1890.0	-2	0.125	1	1
107	35.9658217593	4.36	5	0.0	0	0.0	0	0
107	36.9222222222	0.0	1	1890.0	-2	0.125	1	1
107	36.962349537	2.54	5	0.0	0	0.0	0	0
107	37.5055555556	0.0	1	1890.0	-2	0.125	1	1
107	37.9939930556	4.56	5	0.0	0	0.0	0	0
107	38.9222222222	0.0	1	1890.0	-2	0.125	1	1
107	39.0116435185	2.05	5	0.0	0	0.0	0	0
107	39.4222222222	0.0	1	1890.0	-2	0.125	1	1
107	39.9955787037	3.26	5	0.0	0	0.0	0	0
107	40.9860648148	2.34	5	0.0	0	0.0	0	0
107	41.9508217593	2.25	5	0.0	0	0.0	0	0
107	43.0066782407	2.85	5	0.0	0	0.0	0	0
107	43.9851157407	2.16	5	0.0	0	0.0	0	0
107	44.9963657407	1.19	5	0.0	0	0.0	0	0
107	46.0034259259	0.67	5	0.0	0	0.0	0	0
107	47.0175694444	0.61	5	0.0	0	0.0	0	0
107	48.0380324074	0.4	5	0.0	0	0.0	0	0
107	49.0227083333	0.36	5	0.0	0	0.0	0	0
107	49.9766550926	0.26	5	0.0	0	0.0	0	0
107	50.9744328704	0.22	5	0.0	0	0.0	0	0
107	52.0037615741	0.31	5	0.0	0	0.0	0	0
107	52.0118981481	0.26	5	0.0	0	0.0	0	0
107	53.0182175926	0.35	5	0.0	0	0.0	0	0
107	53.9516898148	0.33	5	0.0	0	0.0	0	0
107	54.9895601852	0.62	5	0.0	0	0.0	0	0
107	56.0671064815	0.91	5	0.0	0	0.0	0	0
107	56.9542361111	1.7	5	0.0	0	0.0	0	0
107	57.9361458333	2.98	5	0.0	0	0.0	0	0
108	0.0	10.64	5	0.0	0	0.0	0	0
108	0.808333333333	0.0	1	6000.0	-2	0.125	1	1
108	0.8816203703	13.21	5	0.0	0	0.0	0	0
108	1.30833333333	0.0	1	6000.0	-2	0.125	1	1
108	2.80833333333	0.0	1	6000.0	-2	0.125	1	1
108	2.8473263889	7.51	5	0.0	0	0.0	0	0
108	3.30833333333	0.0	1	6000.0	-2	0.125	1	1
108	4.80833333333	0.0	1	6000.0	-2	0.125	1	1
108	4.8819907407	4.19	5	0.0	0	0.0	0	0
108	5.30833333333	0.0	1	6000.0	-2	0.125	1	1
108	5.8678587963	6.38	5	0.0	0	0.0	0	0
108	7.8545486111	2.07	5	0.0	0	0.0	0	0
108	9.8479976852	1.59	5	0.0	0	0.0	0	0
108	11.9122916666	0.34	5	0.0	0	0.0	0	0
108	12.8550810185	0.31	5	0.0	0	0.0	0	0
108	13.8230439814	0.35	5	0.0	0	0.0	0	0
108	14.9061342592	0.25	5	0.0	0	0.0	0	0
108	15.8599074074	0.27	5	0.0	0	0.0	0	0
108	16.8494560185	0.27	5	0.0	0	0.0	0	0
108	17.8783796296	0.4	5	0.0	0	0.0	0	0
108	18.8863310185	0.57	5	0.0	0	0.0	0	0
108	19.8735300926	0.76	5	0.0	0	0.0	0	0
108	20.8560879629	0.97	5	0.0	0	0.0	0	0
108	21.8725347222	1.39	5	0.0	0	0.0	0	0
108	21.8893518518	1.49	5	0.0	0	0.0	0	0
108	22.9411342593	2.55	5	0.0	0	0.0	0	0
108	36.9839930555	4.81	5	0.0	0	0.0	0	0
108	37.8083333333	0.0	1	6000.0	-2	0.125	1	1
108	37.9013194444	5.19	5	0.0	0	0.0	0	0
108	38.3083333333	0.0	1	6000.0	-2	0.125	1	1
108	38.8923379629	6.59	5	0.0	0	0.0	0	0
108	39.8083333333	0.0	1	6000.0	-2	0.125	1	1
108	40.3083333333	0.0	1	6000.0	-2	0.125	1	1
108	40.8799652778	5.52	5	0.0	0	0.0	0	0
108	41.8083333333	0.0	1	6000.0	-2	0.125	1	1
108	41.8669791666	4.76	5	0.0	0	0.0	0	0
108	42.3083333333	0.0	1	6000.0	-2	0.125	1	1
108	42.8622106481	4.12	5	0.0	0	0.0	0	0
108	43.8716666666	1.98	5	0.0	0	0.0	0	0
108	44.8545023148	1.16	5	0.0	0	0.0	0	0
108	45.8830902777	1.19	5	0.0	0	0.0	0	0
108	46.8777662037	0.65	5	0.0	0	0.0	0	0
108	47.8747106481	0.29	5	0.0	0	0.0	0	0
108	48.8604166666	0.29	5	0.0	0	0.0	0	0
108	49.8710532407	0.3	5	0.0	0	0.0	0	0
108	50.8683796296	0.25	5	0.0	0	0.0	0	0
108	51.872511574	0.35	5	0.0	0	0.0	0	0
108	52.8792129629	0.17	5	0.0	0	0.0	0	0
108	53.8934143518	0.17	5	0.0	0	0.0	0	0
108	54.9090046296	0.08	5	0.0	0	0.0	0	0
108	54.9246296296	0.08	5	0.0	0	0.0	0	0
108	55.8823611111	0.09	5	0.0	0	0.0	0	0
108	55.8937037037	0.11	5	0.0	0	0.0	0	0
108	56.8783101852	0.1	5	0.0	0	0.0	0	0
108	57.888449074	0.19	5	0.0	0	0.0	0	0
108	58.9045949074	0.33	5	0.0	0	0.0	0	0
108	59.9161111111	0.62	5	0.0	0	0.0	0	0
108	60.8768171296	0.82	5	0.0	0	0.0	0	0
108	61.875162037	1.09	5	0.0	0	0.0	0	0
108	62.8427662037	1.64	5	0.0	0	0.0	0	0
108	77.8794791666	4.75	5	0.0	0	0.0	0	0
108	78.8083333333	0.0	1	6000.0	-2	0.125	1	1
108	79.3083333333	0.0	1	6000.0	-2	0.125	1	1
108	79.8583101851	5.67	5	0.0	0	0.0	0	0
108	80.8083333333	0.0	1	6000.0	-2	0.125	1	1
108	81.3083333333	0.0	1	6000.0	-2	0.125	1	1
108	82.8083333333	0.0	1	6000.0	-2	0.125	1	1
108	82.8792361111	3.26	5	0.0	0	0.0	0	0
108	83.3083333333	0.0	1	6000.0	-2	0.125	1	1
108	84.9086342592	1.33	5	0.0	0	0.0	0	0
108	85.8604166666	0.99	5	0.0	0	0.0	0	0
108	86.8553125	0.98	5	0.0	0	0.0	0	0
108	87.8885185185	0.55	5	0.0	0	0.0	0	0
108	88.8963194444	0.3	5	0.0	0	0.0	0	0
108	89.8820833333	0.21	5	0.0	0	0.0	0	0
108	90.8680439815	0.12	5	0.0	0	0.0	0	0
108	91.9152662037	0.05	5	0.0	0	0.0	0	0
108	92.8752893518	0.11	5	0.0	0	0.0	0	0
108	93.8694907407	0.1	5	0.0	0	0.0	0	0
108	94.8900231481	0.1	5	0.0	0	0.0	0	0
108	94.8990856481	0.13	5	0.0	0	0.0	0	0
108	95.8962847222	0.09	5	0.0	0	0.0	0	0
108	96.8518518518	0.12	5	0.0	0	0.0	0	0
108	97.8664814814	0.17	5	0.0	0	0.0	0	0
108	98.8672569444	0.16	5	0.0	0	0.0	0	0
108	99.8852314815	0.19	5	0.0	0	0.0	0	0
108	100.909814815	0.28	5	0.0	0	0.0	0	0
108	101.902604167	0.48	5	0.0	0	0.0	0	0
108	102.889444444	0.54	5	0.0	0	0.0	0	0
108	103.896331019	0.69	5	0.0	0	0.0	0	0
108	104.890949074	0.97	5	0.0	0	0.0	0	0
109	0.0	6.67	5	0.0	0	0.0	0	0
109	0.850694444444	0.0	1	1620.0	-2	0.125	1	1
109	1.35069444444	0.0	1	1620.0	-2	0.125	1	1
109	2.85069444444	0.0	1	1620.0	-2	0.125	1	1
109	2.8832175926	3.25	5	0.0	0	0.0	0	0
109	3.35069444444	0.0	1	1620.0	-2	0.125	1	1
109	4.85069444444	0.0	1	1620.0	-2	0.125	1	1
109	4.9349884259	3.13	5	0.0	0	0.0	0	0
109	5.35069444444	0.0	1	1620.0	-2	0.125	1	1
109	5.9490393518	4.9	5	0.0	0	0.0	0	0
109	6.8803935185	3.8	5	0.0	0	0.0	0	0
109	8.9038541666	4.09	5	0.0	0	0.0	0	0
109	10.8751388889	3.12	5	0.0	0	0.0	0	0
109	11.9226388889	2.62	5	0.0	0	0.0	0	0
109	12.9455324074	1.58	5	0.0	0	0.0	0	0
109	13.9492361111	1.66	5	0.0	0	0.0	0	0
109	14.869074074	1.51	5	0.0	0	0.0	0	0
109	15.8841898148	1.4	5	0.0	0	0.0	0	0
109	16.902662037	1.3	5	0.0	0	0.0	0	0
109	17.8715046296	0.82	5	0.0	0	0.0	0	0
109	18.9476273148	0.99	5	0.0	0	0.0	0	0
109	19.9458680555	1.5	5	0.0	0	0.0	0	0
109	20.9395717592	2.12	5	0.0	0	0.0	0	0
109	21.9060416666	3.0	5	0.0	0	0.0	0	0
109	22.8902430555	4.04	5	0.0	0	0.0	0	0
109	42.947824074	6.92	5	0.0	0	0.0	0	0
109	43.8506944444	0.0	1	1640.0	-2	0.125	1	1
109	44.3506944444	0.0	1	1640.0	-2	0.125	1	1
109	45.8506944444	0.0	1	1640.0	-2	0.125	1	1
109	45.8927430555	3.69	5	0.0	0	0.0	0	0
109	46.3506944444	0.0	1	1640.0	-2	0.125	1	1
109	47.8506944444	0.0	1	1640.0	-2	0.125	1	1
109	47.9535069444	2.75	5	0.0	0	0.0	0	0
109	48.3506944444	0.0	1	1640.0	-2	0.125	1	1
109	48.8823958333	4.21	5	0.0	0	0.0	0	0
109	49.8920833333	2.35	5	0.0	0	0.0	0	0
109	50.8844907407	2.52	5	0.0	0	0.0	0	0
109	51.8918402778	1.79	5	0.0	0	0.0	0	0
109	52.8359375	2.08	5	0.0	0	0.0	0	0
109	54.952349537	1.5	5	0.0	0	0.0	0	0
109	55.8701967592	1.18	5	0.0	0	0.0	0	0
109	56.9489004629	1.27	5	0.0	0	0.0	0	0
109	57.8761111111	0.87	5	0.0	0	0.0	0	0
109	58.8809259259	0.81	5	0.0	0	0.0	0	0
109	59.8747106481	0.87	5	0.0	0	0.0	0	0
109	60.9355092592	0.4	5	0.0	0	0.0	0	0
109	61.9583912037	0.64	5	0.0	0	0.0	0	0
109	62.8718518518	1.11	5	0.0	0	0.0	0	0
109	63.9102777777	0.76	5	0.0	0	0.0	0	0
109	64.8886921296	2.3	5	0.0	0	0.0	0	0
109	65.8762037037	2.05	5	0.0	0	0.0	0	0
109	66.8866898148	2.05	5	0.0	0	0.0	0	0
109	68.9382523148	2.56	5	0.0	0	0.0	0	0
109	69.8823379629	4.36	5	0.0	0	0.0	0	0
109	76.919699074	5.55	5	0.0	0	0.0	0	0
110	0.0	5.95	5	0.0	0	0.0	0	0
110	0.820833333333	0.0	1	6000.0	-2	0.125	1	1
110	1.32083333333	0.0	1	6000.0	-2	0.125	1	1
110	2.82083333333	0.0	1	6000.0	-2	0.125	1	1
110	2.8631944444	3.25	5	0.0	0	0.0	0	0
110	3.32083333333	0.0	1	6000.0	-2	0.125	1	1
110	4.82083333333	0.0	1	6000.0	-2	0.125	1	1
110	4.9083333333	3.12	5	0.0	0	0.0	0	0
110	5.32083333333	0.0	1	6000.0	-2	0.125	1	1
110	6.8631944444	3.15	5	0.0	0	0.0	0	0
110	8.8430555556	1.58	5	0.0	0	0.0	0	0
110	9.8638888889	3.49	5	0.0	0	0.0	0	0
110	10.8576388889	2.19	5	0.0	0	0.0	0	0
110	11.8979166667	0.73	5	0.0	0	0.0	0	0
110	12.9111111111	1.0	5	0.0	0	0.0	0	0
110	13.8798611111	0.76	5	0.0	0	0.0	0	0
110	14.8673611111	0.43	5	0.0	0	0.0	0	0
110	15.9069444444	0.36	5	0.0	0	0.0	0	0
110	16.8631944444	0.33	5	0.0	0	0.0	0	0
110	17.8423611111	0.36	5	0.0	0	0.0	0	0
110	18.9034722222	0.34	5	0.0	0	0.0	0	0
110	19.8868055556	0.34	5	0.0	0	0.0	0	0
110	20.9263888889	0.61	5	0.0	0	0.0	0	0
110	21.8743055556	0.4	5	0.0	0	0.0	0	0
110	22.8743055556	0.54	5	0.0	0	0.0	0	0
110	23.8833333333	0.74	5	0.0	0	0.0	0	0
110	24.8548611111	0.94	5	0.0	0	0.0	0	0
110	25.9145833333	1.37	5	0.0	0	0.0	0	0
110	26.9097222222	1.45	5	0.0	0	0.0	0	0
110	27.9361111111	1.65	5	0.0	0	0.0	0	0
110	44.0541666667	4.16	5	0.0	0	0.0	0	0
110	44.8208333333	0.0	1	6000.0	-2	0.125	1	1
110	44.8527777778	4.32	5	0.0	0	0.0	0	0
110	45.3208333333	0.0	1	6000.0	-2	0.125	1	1
110	45.9034722222	4.57	5	0.0	0	0.0	0	0
110	46.8208333333	0.0	1	6000.0	-2	0.125	1	1
110	47.3208333333	0.0	1	6000.0	-2	0.125	1	1
110	48.8208333333	0.0	1	6000.0	-2	0.125	1	1
110	48.84375	1.3	5	0.0	0	0.0	0	0
110	49.3208333333	0.0	1	6000.0	-2	0.125	1	1
110	50.9715277778	1.26	5	0.0	0	0.0	0	0
110	51.8520833333	0.77	5	0.0	0	0.0	0	0
110	52.9027777778	0.59	5	0.0	0	0.0	0	0
110	53.9	0.67	5	0.0	0	0.0	0	0
110	54.9090277778	0.39	5	0.0	0	0.0	0	0
110	55.9326388889	0.34	5	0.0	0	0.0	0	0
110	56.8597222222	0.47	5	0.0	0	0.0	0	0
110	57.9236111111	0.4	5	0.0	0	0.0	0	0
110	58.8513888889	0.4	5	0.0	0	0.0	0	0
110	59.8534722222	0.37	5	0.0	0	0.0	0	0
110	60.9180555556	0.31	5	0.0	0	0.0	0	0
110	61.93125	0.32	5	0.0	0	0.0	0	0
110	62.8604166667	0.3	5	0.0	0	0.0	0	0
110	63.8694444444	0.18	5	0.0	0	0.0	0	0
110	64.9055555556	0.19	5	0.0	0	0.0	0	0
110	65.8555555556	0.37	5	0.0	0	0.0	0	0
110	66.8513888889	0.41	5	0.0	0	0.0	0	0
110	67.9034722222	0.66	5	0.0	0	0.0	0	0
110	68.91875	0.82	5	0.0	0	0.0	0	0
110	69.8486111111	1.07	5	0.0	0	0.0	0	0
110	70.8659722222	1.2	5	0.0	0	0.0	0	0
110	71.8881944444	1.42	5	0.0	0	0.0	0	0
110	72.8569444444	1.42	5	0.0	0	0.0	0	0
110	74.8631944444	2.14	5	0.0	0	0.0	0	0
110	97.9923611111	3.19	5	0.0	0	0.0	0	0
110	98.8208333333	0.0	1	6000.0	-2	0.125	1	1
110	99.3208333333	0.0	1	6000.0	-2	0.125	1	1
110	100.820833333	0.0	1	6000.0	-2	0.125	1	1
110	100.8875	1.36	5	0.0	0	0.0	0	0
110	101.320833333	0.0	1	6000.0	-2	0.125	1	1
110	101.836111111	2.84	5	0.0	0	0.0	0	0
110	102.820833333	0.0	1	6000.0	-2	0.125	1	1
110	103.320833333	0.0	1	6000.0	-2	0.125	1	1
110	104.853472222	1.06	5	0.0	0	0.0	0	0
110	105.876388889	1.49	5	0.0	0	0.0	0	0
110	106.870833333	0.79	5	0.0	0	0.0	0	0
110	107.883333333	0.68	5	0.0	0	0.0	0	0
110	108.853472222	0.29	5	0.0	0	0.0	0	0
110	109.911111111	0.15	5	0.0	0	0.0	0	0
110	110.859722222	0.27	5	0.0	0	0.0	0	0
110	111.854861111	0.18	5	0.0	0	0.0	0	0
110	112.845138889	0.41	5	0.0	0	0.0	0	0
110	113.850694444	0.14	5	0.0	0	0.0	0	0
110	114.917361111	0.14	5	0.0	0	0.0	0	0
110	115.855555556	0.18	5	0.0	0	0.0	0	0
110	116.898611111	0.23	5	0.0	0	0.0	0	0
110	117.890277778	0.3	5	0.0	0	0.0	0	0
110	118.916666667	0.23	5	0.0	0	0.0	0	0
110	119.835416667	0.37	5	0.0	0	0.0	0	0
110	120.872222222	0.37	5	0.0	0	0.0	0	0
110	121.904861111	0.54	5	0.0	0	0.0	0	0
110	122.844444444	0.58	5	0.0	0	0.0	0	0
110	123.911805556	0.74	5	0.0	0	0.0	0	0
110	124.913888889	0.96	5	0.0	0	0.0	0	0
110	125.863888889	1.17	5	0.0	0	0.0	0	0
110	126.863888889	1.32	5	0.0	0	0.0	0	0
111	0.0	10.48	5	0.0	0	0.0	0	0
111	2.76041666667	0.0	1	5400.0	-2	0.125	1	1
111	2.8278125	8.25	5	0.0	0	0.0	0	0
111	3.26041666667	0.0	1	5400.0	-2	0.125	1	1
111	3.8275578704	9.02	5	0.0	0	0.0	0	0
111	4.76041666667	0.0	1	5400.0	-2	0.125	1	1
111	4.8488194445	6.49	5	0.0	0	0.0	0	0
111	5.26041666667	0.0	1	5400.0	-2	0.125	1	1
111	6.76041666667	0.0	1	5400.0	-2	0.125	1	1
111	6.8918518519	4.35	5	0.0	0	0.0	0	0
111	6.8954861112	4.48	5	0.0	0	0.0	0	0
111	7.26041666667	0.0	1	5400.0	-2	0.125	1	1
111	7.7776157408	3.9	5	0.0	0	0.0	0	0
111	9.8384837963	2.8	5	0.0	0	0.0	0	0
111	11.8694907408	0.96	5	0.0	0	0.0	0	0
111	12.7680787038	0.76	5	0.0	0	0.0	0	0
111	13.8354861112	0.65	5	0.0	0	0.0	0	0
111	13.8592824075	1.08	5	0.0	0	0.0	0	0
111	14.8645717593	0.48	5	0.0	0	0.0	0	0
111	14.869675926	0.51	5	0.0	0	0.0	0	0
111	15.7803935186	0.44	5	0.0	0	0.0	0	0
111	16.8292476852	0.3	5	0.0	0	0.0	0	0
111	17.7866203704	0.28	5	0.0	0	0.0	0	0
111	18.8520949075	0.13	5	0.0	0	0.0	0	0
111	18.8584143519	0.19	5	0.0	0	0.0	0	0
111	19.7854050926	0.3	5	0.0	0	0.0	0	0
111	20.8390625	0.31	5	0.0	0	0.0	0	0
111	21.7947916667	0.59	5	0.0	0	0.0	0	0
111	22.7854513889	0.97	5	0.0	0	0.0	0	0
111	24.8948611112	1.85	5	0.0	0	0.0	0	0
111	25.9006365741	1.91	5	0.0	0	0.0	0	0
111	49.0302546297	3.91	5	0.0	0	0.0	0	0
111	49.7604166667	0.0	1	5400.0	-2	0.125	1	1
111	50.2604166667	0.0	1	5400.0	-2	0.125	1	1
111	50.7894791667	2.35	5	0.0	0	0.0	0	0
111	51.7604166667	0.0	1	5400.0	-2	0.125	1	1
111	52.2604166667	0.0	1	5400.0	-2	0.125	1	1
111	52.848113426	1.49	5	0.0	0	0.0	0	0
111	53.7604166667	0.0	1	5400.0	-2	0.125	1	1
111	53.8249652778	1.51	5	0.0	0	0.0	0	0
111	54.7604166667	0.0	1	5400.0	-2	0.125	1	1
111	54.8320023149	1.3	5	0.0	0	0.0	0	0
111	54.8478125	1.16	5	0.0	0	0.0	0	0
111	55.8434490741	0.8	5	0.0	0	0.0	0	0
111	56.7816550926	1.11	5	0.0	0	0.0	0	0
111	57.7815046297	0.7	5	0.0	0	0.0	0	0
111	58.8444328704	0.41	5	0.0	0	0.0	0	0
111	59.8443287038	0.29	5	0.0	0	0.0	0	0
111	60.8602430556	0.23	5	0.0	0	0.0	0	0
111	60.8702314815	1.41	5	0.0	0	0.0	0	0
111	60.8709606482	0.19	5	0.0	0	0.0	0	0
111	60.8782175926	0.16	5	0.0	0	0.0	0	0
111	61.7863078704	0.27	5	0.0	0	0.0	0	0
111	62.8861805556	0.22	5	0.0	0	0.0	0	0
111	63.7908333334	0.24	5	0.0	0	0.0	0	0
111	64.7823958334	0.2	5	0.0	0	0.0	0	0
111	65.8516898149	0.19	5	0.0	0	0.0	0	0
111	66.8529861112	0.3	5	0.0	0	0.0	0	0
111	67.8172453704	0.2	5	0.0	0	0.0	0	0
111	68.786712963	0.24	5	0.0	0	0.0	0	0
111	69.8637152778	0.25	5	0.0	0	0.0	0	0
111	70.7795949075	0.85	5	0.0	0	0.0	0	0
111	71.7910069445	0.9	5	0.0	0	0.0	0	0
111	72.8284837963	1.03	5	0.0	0	0.0	0	0
111	73.8382986112	1.45	5	0.0	0	0.0	0	0
111	74.808587963	1.83	5	0.0	0	0.0	0	0
111	75.7958449075	2.1	5	0.0	0	0.0	0	0
111	102.946921296	6.25	5	0.0	0	0.0	0	0
111	103.760416667	0.0	1	5400.0	-2	0.125	1	1
111	104.260416667	0.0	1	5400.0	-2	0.125	1	1
111	105.760416667	0.0	1	5400.0	-2	0.125	1	1
111	105.804131945	2.19	5	0.0	0	0.0	0	0
111	106.260416667	0.0	1	5400.0	-2	0.125	1	1
111	107.760416667	0.0	1	5400.0	-2	0.125	1	1
111	108.260416667	0.0	1	5400.0	-2	0.125	1	1
111	108.847905093	1.07	5	0.0	0	0.0	0	0
111	109.944074074	0.9	5	0.0	0	0.0	0	0
111	110.794976852	0.73	5	0.0	0	0.0	0	0
111	111.791400463	0.96	5	0.0	0	0.0	0	0
111	112.861585648	0.5	5	0.0	0	0.0	0	0
111	112.867685185	0.55	5	0.0	0	0.0	0	0
111	113.773055556	0.45	5	0.0	0	0.0	0	0
111	114.849050926	0.32	5	0.0	0	0.0	0	0
111	115.853229167	0.49	5	0.0	0	0.0	0	0
111	116.828298611	0.18	5	0.0	0	0.0	0	0
111	117.8021875	0.25	5	0.0	0	0.0	0	0
111	118.804571759	0.19	5	0.0	0	0.0	0	0
111	119.809340278	0.24	5	0.0	0	0.0	0	0
111	120.8003125	0.68	5	0.0	0	0.0	0	0
111	121.8334375	0.25	5	0.0	0	0.0	0	0
111	122.840474537	0.26	5	0.0	0	0.0	0	0
111	123.796076389	0.22	5	0.0	0	0.0	0	0
111	123.798634259	0.22	5	0.0	0	0.0	0	0
111	124.78056713	0.51	5	0.0	0	0.0	0	0
111	125.788125	0.67	5	0.0	0	0.0	0	0
111	126.822465278	1.03	5	0.0	0	0.0	0	0
111	127.78287037	1.1	5	0.0	0	0.0	0	0
111	129.850891204	1.69	5	0.0	0	0.0	0	0
111	130.884085648	2.45	5	0.0	0	0.0	0	0
111	133.835439815	7.76	5	0.0	0	0.0	0	0
112	0.0	3.84	5	0.0	0	0.0	0	0
112	0.0084606481	2.12	5	0.0	0	0.0	0	0
112	0.950694444444	0.0	1	1830.0	-2	0.125	1	1
112	1.45069444444	0.0	1	1830.0	-2	0.125	1	1
112	2.95069444444	0.0	1	1830.0	-2	0.125	1	1
112	3.0771643518	2.5	5	0.0	0	0.0	0	0
112	3.0877083333	2.5	5	0.0	0	0.0	0	0
112	3.45069444444	0.0	1	1830.0	-2	0.125	1	1
112	4.95069444444	0.0	1	1830.0	-2	0.125	1	1
112	5.45069444444	0.0	1	1830.0	-2	0.125	1	1
112	6.0318171296	2.1	5	0.0	0	0.0	0	0
112	7.0534375	1.6	5	0.0	0	0.0	0	0
112	7.9693055555	1.26	5	0.0	0	0.0	0	0
112	8.9814351852	0.99	5	0.0	0	0.0	0	0
112	9.9857986111	1.32	5	0.0	0	0.0	0	0
112	10.9730324074	0.81	5	0.0	0	0.0	0	0
112	12.0455671296	0.37	5	0.0	0	0.0	0	0
112	13.0436689814	0.46	5	0.0	0	0.0	0	0
112	13.9759837963	0.41	5	0.0	0	0.0	0	0
112	14.983599537	0.2	5	0.0	0	0.0	0	0
112	15.9835763889	0.29	5	0.0	0	0.0	0	0
112	17.0091203703	0.56	5	0.0	0	0.0	0	0
112	19.0548148148	0.43	5	0.0	0	0.0	0	0
112	20.0480439814	0.76	5	0.0	0	0.0	0	0
112	21.0623958333	0.71	5	0.0	0	0.0	0	0
112	21.9994097222	1.73	5	0.0	0	0.0	0	0
112	22.9832986111	2.92	5	0.0	0	0.0	0	0
112	23.9893981481	7.51	5	0.0	0	0.0	0	0
112	24.9903703703	8.48	5	0.0	0	0.0	0	0
112	27.9953125	9.21	5	0.0	0	0.0	0	0
112	28.9775231481	9.1	5	0.0	0	0.0	0	0
112	29.9818981481	9.33	5	0.0	0	0.0	0	0
112	31.0033564814	8.21	5	0.0	0	0.0	0	0
112	31.9765509259	6.99	5	0.0	0	0.0	0	0
112	35.0001851851	6.05	5	0.0	0	0.0	0	0
112	50.037662037	5.6	5	0.0	0	0.0	0	0
112	50.9506944444	0.0	1	1680.0	-2	0.125	1	1
112	51.4506944444	0.0	1	1680.0	-2	0.125	1	1
112	52.9506944444	0.0	1	1680.0	-2	0.125	1	1
112	52.9788425926	3.19	5	0.0	0	0.0	0	0
112	53.4506944444	0.0	1	1680.0	-2	0.125	1	1
112	54.9506944444	0.0	1	1680.0	-2	0.125	1	1
112	55.0630208333	2.63	5	0.0	0	0.0	0	0
112	55.4506944444	0.0	1	1680.0	-2	0.125	1	1
112	55.9764583333	4.39	5	0.0	0	0.0	0	0
112	56.9951157407	2.4	5	0.0	0	0.0	0	0
112	60.0025578703	2.38	5	0.0	0	0.0	0	0
112	61.0412037037	1.54	5	0.0	0	0.0	0	0
112	62.0473263889	1.14	5	0.0	0	0.0	0	0
112	62.9730439814	0.69	5	0.0	0	0.0	0	0
112	64.0088657407	0.71	5	0.0	0	0.0	0	0
112	64.9962731481	0.53	5	0.0	0	0.0	0	0
112	65.9798032407	0.5	5	0.0	0	0.0	0	0
112	67.0049652777	0.53	5	0.0	0	0.0	0	0
112	68.0353356481	0.33	5	0.0	0	0.0	0	0
112	69.0227314814	0.67	5	0.0	0	0.0	0	0
112	69.9899768518	0.58	5	0.0	0	0.0	0	0
112	69.9931481481	1.2	5	0.0	0	0.0	0	0
112	70.9937037037	2.0	5	0.0	0	0.0	0	0
112	71.1766666666	2.77	5	0.0	0	0.0	0	0
112	71.9840393518	3.49	5	0.0	0	0.0	0	0
112	72.9755555555	4.36	5	0.0	0	0.0	0	0
112	105.055034722	5.62	5	0.0	0	0.0	0	0
112	176.051435185	4.27	5	0.0	0	0.0	0	0
112	217.044247685	3.83	5	0.0	0	0.0	0	0
113	0.0	9.2	5	0.0	0	0.0	0	0
113	0.954861111111	0.0	1	1650.0	-2	0.125	1	1
113	2.95486111111	0.0	1	1650.0	-2	0.125	1	1
113	3.0301041667	4.4	5	0.0	0	0.0	0	0
113	3.45486111111	0.0	1	1650.0	-2	0.125	1	1
113	4.0106134259	4.8	5	0.0	0	0.0	0	0
113	4.95486111111	0.0	1	1650.0	-2	0.125	1	1
113	5.0435300926	2.8	5	0.0	0	0.0	0	0
113	5.45486111111	0.0	1	1650.0	-2	0.125	1	1
113	6.0839583333	2.9	5	0.0	0	0.0	0	0
113	6.95486111111	0.0	1	1650.0	-2	0.125	1	1
113	6.9821180556	2.5	5	0.0	0	0.0	0	0
113	8.0311226852	3.0	5	0.0	0	0.0	0	0
113	9.0245717593	3.0	5	0.0	0	0.0	0	0
113	10.0999537037	3.6	5	0.0	0	0.0	0	0
113	11.0577314815	2.4	5	0.0	0	0.0	0	0
113	12.0608449074	1.7	5	0.0	0	0.0	0	0
113	13.0306944444	1.1	5	0.0	0	0.0	0	0
113	13.9981365741	0.8	5	0.0	0	0.0	0	0
113	14.0271875	0.7	5	0.0	0	0.0	0	0
113	15.0570949074	1.0	5	0.0	0	0.0	0	0
113	16.0540046296	0.7	5	0.0	0	0.0	0	0
113	17.0252430555	0.8	5	0.0	0	0.0	0	0
113	17.9915162037	0.7	5	0.0	0	0.0	0	0
113	19.0304282407	0.5	5	0.0	0	0.0	0	0
113	19.0446180555	0.6	5	0.0	0	0.0	0	0
113	20.9928587963	1.1	5	0.0	0	0.0	0	0
113	22.0509606481	1.1	5	0.0	0	0.0	0	0
113	23.0759490741	1.4	5	0.0	0	0.0	0	0
113	24.0347337963	1.7	5	0.0	0	0.0	0	0
113	25.0038888889	2.9	5	0.0	0	0.0	0	0
113	26.0202083333	3.7	5	0.0	0	0.0	0	0
113	39.1127199074	7.13	5	0.0	0	0.0	0	0
113	40.01125	5.68	5	0.0	0	0.0	0	0
113	40.9548611111	0.0	1	1650.0	-2	0.125	1	1
113	40.9828935185	6.66	5	0.0	0	0.0	0	0
113	41.4548611111	0.0	1	1650.0	-2	0.125	1	1
113	42.0398958333	6.7	5	0.0	0	0.0	0	0
113	42.9548611111	0.0	1	1650.0	-2	0.125	1	1
113	43.0295023148	4.54	5	0.0	0	0.0	0	0
113	43.4548611111	0.0	1	1650.0	-2	0.125	1	1
113	44.0318171296	6.09	5	0.0	0	0.0	0	0
113	44.9548611111	0.0	1	1650.0	-2	0.125	1	1
113	45.0398958333	2.71	5	0.0	0	0.0	0	0
113	45.4548611111	0.0	1	1650.0	-2	0.125	1	1
113	45.9949189815	2.97	5	0.0	0	0.0	0	0
113	47.0614351852	2.05	5	0.0	0	0.0	0	0
113	47.9982638889	1.46	5	0.0	0	0.0	0	0
113	49.0276736111	1.28	5	0.0	0	0.0	0	0
113	50.0698032407	1.34	5	0.0	0	0.0	0	0
113	50.0766319444	1.34	5	0.0	0	0.0	0	0
113	51.0309259259	1.32	5	0.0	0	0.0	0	0
113	51.0370486111	1.39	5	0.0	0	0.0	0	0
113	52.0622685185	0.85	5	0.0	0	0.0	0	0
113	53.207974537	0.79	5	0.0	0	0.0	0	0
113	54.0596875	0.51	5	0.0	0	0.0	0	0
113	55.0407175926	0.68	5	0.0	0	0.0	0	0
113	56.0792824074	0.43	5	0.0	0	0.0	0	0
113	57.0342592592	0.52	5	0.0	0	0.0	0	0
113	58.0332175926	0.42	5	0.0	0	0.0	0	0
113	59.1000462963	0.43	5	0.0	0	0.0	0	0
113	60.0655787037	0.54	5	0.0	0	0.0	0	0
113	61.1011574074	0.58	5	0.0	0	0.0	0	0
113	62.0869097222	0.53	5	0.0	0	0.0	0	0
113	63.0215162037	0.84	5	0.0	0	0.0	0	0
113	64.0662962963	1.19	5	0.0	0	0.0	0	0
113	65.0346643519	1.74	5	0.0	0	0.0	0	0
113	65.9746180555	2.51	5	0.0	0	0.0	0	0
113	74.9954398148	10.49	5	0.0	0	0.0	0	0
113	82.9760185185	9.1	5	0.0	0	0.0	0	0
113	100.977835648	7.02	5	0.0	0	0.0	0	0
113	128.993472222	7.18	5	0.0	0	0.0	0	0
114	0.0	4.18	5	0.0	0	0.0	0	0
114	1.27291666667	0.0	1	4020.0	-2	0.125	1	1
114	1.89791666667	0.0	1	4020.0	-2	0.125	1	1
114	2.89791666667	0.0	1	4020.0	-2	0.125	1	1
114	2.9337731482	2.86	5	0.0	0	0.0	0	0
114	3.39791666667	0.0	1	4020.0	-2	0.125	1	1
114	3.92625	2.65	5	0.0	0	0.0	0	0
114	4.89791666667	0.0	1	4020.0	-2	0.125	1	1
114	4.9775115741	1.57	5	0.0	0	0.0	0	0
114	5.39791666667	0.0	1	4020.0	-2	0.125	1	1
114	5.9711111111	2.13	5	0.0	0	0.0	0	0
114	6.9393634259	0.99	5	0.0	0	0.0	0	0
114	7.9400347222	0.8	5	0.0	0	0.0	0	0
114	8.9162384259	1.14	5	0.0	0	0.0	0	0
114	8.9199421296	1.36	5	0.0	0	0.0	0	0
114	9.9177546296	1.61	5	0.0	0	0.0	0	0
114	10.9281018519	1.0	5	0.0	0	0.0	0	0
114	11.9690046296	0.82	5	0.0	0	0.0	0	0
114	12.9737847222	0.69	5	0.0	0	0.0	0	0
114	13.9122453704	0.57	5	0.0	0	0.0	0	0
114	14.9082291667	0.42	5	0.0	0	0.0	0	0
114	15.9239699074	0.36	5	0.0	0	0.0	0	0
114	16.9235648148	0.45	5	0.0	0	0.0	0	0
114	17.9499074074	0.24	5	0.0	0	0.0	0	0
114	18.9754861111	0.33	5	0.0	0	0.0	0	0
114	19.9258680556	0.27	5	0.0	0	0.0	0	0
114	20.9558564815	0.32	5	0.0	0	0.0	0	0
114	20.9669328704	0.31	5	0.0	0	0.0	0	0
114	21.8835416667	0.45	5	0.0	0	0.0	0	0
114	22.8702314815	0.52	5	0.0	0	0.0	0	0
114	23.8940740741	0.84	5	0.0	0	0.0	0	0
114	24.9682407407	1.04	5	0.0	0	0.0	0	0
114	25.9333564815	1.57	5	0.0	0	0.0	0	0
114	29.914837963	2.84	5	0.0	0	0.0	0	0
114	37.9212037037	2.45	5	0.0	0	0.0	0	0
114	43.9739467593	2.42	5	0.0	0	0.0	0	0
114	50.9670138889	2.79	5	0.0	0	0.0	0	0
114	51.9497685185	3.2	5	0.0	0	0.0	0	0
114	52.8979166667	0.0	1	4140.0	-2	0.125	1	1
114	53.3979166667	0.0	1	4140.0	-2	0.125	1	1
114	54.8979166667	0.0	1	4140.0	-2	0.125	1	1
114	54.9778703704	1.72	5	0.0	0	0.0	0	0
114	55.3979166667	0.0	1	4140.0	-2	0.125	1	1
114	55.9701967593	4.12	5	0.0	0	0.0	0	0
114	56.8979166667	0.0	1	4140.0	-2	0.125	1	1
114	56.9308217593	1.44	5	0.0	0	0.0	0	0
114	57.3979166667	0.0	1	4140.0	-2	0.125	1	1
114	57.9700231481	1.91	5	0.0	0	0.0	0	0
114	58.9427199074	0.86	5	0.0	0	0.0	0	0
114	59.9781944445	0.97	5	0.0	0	0.0	0	0
114	60.9909722222	1.33	5	0.0	0	0.0	0	0
114	61.0009027778	1.3	5	0.0	0	0.0	0	0
114	62.0262731481	1.5	5	0.0	0	0.0	0	0
114	62.9914236111	0.74	5	0.0	0	0.0	0	0
114	63.921875	0.71	5	0.0	0	0.0	0	0
114	64.9875462963	0.56	5	0.0	0	0.0	0	0
114	65.9364930556	0.53	5	0.0	0	0.0	0	0
114	66.9338310185	0.27	5	0.0	0	0.0	0	0
114	67.9776851852	0.24	5	0.0	0	0.0	0	0
114	68.988587963	0.21	5	0.0	0	0.0	0	0
114	69.9562962963	0.19	5	0.0	0	0.0	0	0
114	69.9728009259	0.2	5	0.0	0	0.0	0	0
114	70.9217824074	0.16	5	0.0	0	0.0	0	0
114	72.0273726852	0.16	5	0.0	0	0.0	0	0
114	72.9988194444	0.37	5	0.0	0	0.0	0	0
114	73.9886574074	0.25	5	0.0	0	0.0	0	0
114	74.9908680556	0.33	5	0.0	0	0.0	0	0
114	75.996400463	0.43	5	0.0	0	0.0	0	0
114	77.0069791667	0.56	5	0.0	0	0.0	0	0
114	77.9309490741	0.96	5	0.0	0	0.0	0	0
114	78.9908449074	1.28	5	0.0	0	0.0	0	0
114	79.9286689815	1.51	5	0.0	0	0.0	0	0
114	80.948287037	2.05	5	0.0	0	0.0	0	0
114	104.968935185	2.79	5	0.0	0	0.0	0	0
114	105.932152778	1.87	5	0.0	0	0.0	0	0
114	105.939826389	4.6	5	0.0	0	0.0	0	0
114	106.028009259	3.58	5	0.0	0	0.0	0	0
114	106.397916667	0.0	1	4140.0	-2	0.125	1	1
114	106.897916667	0.0	1	4140.0	-2	0.125	1	1
114	106.94693287	5.01	5	0.0	0	0.0	0	0
114	107.937696759	3.5	5	0.0	0	0.0	0	0
114	108.397916667	0.0	1	4140.0	-2	0.125	1	1
114	108.897916667	0.0	1	4140.0	-2	0.125	1	1
114	108.977164352	2.0	5	0.0	0	0.0	0	0
114	109.9834375	2.09	5	0.0	0	0.0	0	0
114	110.397916667	0.0	1	4140.0	-2	0.125	1	1
114	110.897916667	0.0	1	4140.0	-2	0.125	1	1
114	110.977361111	1.82	5	0.0	0	0.0	0	0
114	111.963541667	1.06	5	0.0	0	0.0	0	0
114	112.927118056	0.91	5	0.0	0	0.0	0	0
114	113.9334375	1.33	5	0.0	0	0.0	0	0
114	114.938877315	1.32	5	0.0	0	0.0	0	0
114	115.96349537	1.12	5	0.0	0	0.0	0	0
114	116.988703704	0.72	5	0.0	0	0.0	0	0
114	118.007673611	0.84	5	0.0	0	0.0	0	0
114	118.971342593	0.83	5	0.0	0	0.0	0	0
114	119.930833333	0.67	5	0.0	0	0.0	0	0
114	120.998298611	0.51	5	0.0	0	0.0	0	0
114	121.933726852	0.59	5	0.0	0	0.0	0	0
114	122.975069445	0.29	5	0.0	0	0.0	0	0
114	123.970613426	0.25	5	0.0	0	0.0	0	0
114	124.986296296	0.26	5	0.0	0	0.0	0	0
114	125.986145833	0.24	5	0.0	0	0.0	0	0
114	126.934444445	0.28	5	0.0	0	0.0	0	0
114	127.939050926	0.52	5	0.0	0	0.0	0	0
114	127.963090278	0.47	5	0.0	0	0.0	0	0
114	128.932627315	0.57	5	0.0	0	0.0	0	0
114	129.936967593	0.92	5	0.0	0	0.0	0	0
114	130.98806713	1.41	5	0.0	0	0.0	0	0
114	132.005266204	1.26	5	0.0	0	0.0	0	0
114	132.989814815	1.42	5	0.0	0	0.0	0	0
114	133.887037037	2.1	5	0.0	0	0.0	0	0
115	0.0	3.4	5	0.0	0	0.0	0	0
115	0.8018865741	3.26	5	0.0	0	0.0	0	0
115	1.2602	0.0	1	1680.0	-2	0.125	1	1
115	1.7602	0.0	1	1680.0	-2	0.125	1	1
115	1.8423495371	1.79	5	0.0	0	0.0	0	0
115	2.8143055556	1.16	5	0.0	0	0.0	0	0
115	3.2602	0.0	1	1680.0	-2	0.125	1	1
115	3.7602	0.0	1	1680.0	-2	0.125	1	1
115	3.7887847223	1.57	5	0.0	0	0.0	0	0
115	4.8378009259	1.56	5	0.0	0	0.0	0	0
115	5.2602	0.0	1	1680.0	-2	0.125	1	1
115	5.7602	0.0	1	1680.0	-2	0.125	1	1
115	5.8583101852	1.17	5	0.0	0	0.0	0	0
115	6.8513194445	1.11	5	0.0	0	0.0	0	0
115	7.8172685185	0.98	5	0.0	0	0.0	0	0
115	8.8402777778	1.33	5	0.0	0	0.0	0	0
115	8.8510300926	1.29	5	0.0	0	0.0	0	0
115	9.0302199074	1.45	5	0.0	0	0.0	0	0
115	9.8302893519	1.74	5	0.0	0	0.0	0	0
115	10.8167361111	1.4	5	0.0	0	0.0	0	0
115	11.8370949074	0.67	5	0.0	0	0.0	0	0
115	12.8382638889	0.43	5	0.0	0	0.0	0	0
115	12.8444328704	0.46	5	0.0	0	0.0	0	0
115	13.8371759259	0.96	5	0.0	0	0.0	0	0
115	14.8209953704	0.83	5	0.0	0	0.0	0	0
115	14.9228240741	0.85	5	0.0	0	0.0	0	0
115	14.9234490741	0.85	5	0.0	0	0.0	0	0
115	15.8428240741	0.64	5	0.0	0	0.0	0	0
115	16.8150810185	0.98	5	0.0	0	0.0	0	0
115	17.8483564815	0.88	5	0.0	0	0.0	0	0
115	18.8430787037	0.65	5	0.0	0	0.0	0	0
115	18.8573842593	0.65	5	0.0	0	0.0	0	0
115	19.8444212963	0.58	5	0.0	0	0.0	0	0
115	20.8207638889	0.73	5	0.0	0	0.0	0	0
115	21.8172685185	0.59	5	0.0	0	0.0	0	0
115	22.8291203704	0.72	5	0.0	0	0.0	0	0
115	22.8312152778	0.65	5	0.0	0	0.0	0	0
115	23.8096180556	0.58	5	0.0	0	0.0	0	0
115	23.8209027778	0.62	5	0.0	0	0.0	0	0
115	24.822962963	0.85	5	0.0	0	0.0	0	0
115	25.8378009259	0.78	5	0.0	0	0.0	0	0
115	26.8230671297	1.08	5	0.0	0	0.0	0	0
115	27.8167708334	1.52	5	0.0	0	0.0	0	0
115	28.8292476852	2.17	5	0.0	0	0.0	0	0
115	29.8155092593	1.41	5	0.0	0	0.0	0	0
115	30.8341782408	1.47	5	0.0	0	0.0	0	0
115	31.8398726852	1.4	5	0.0	0	0.0	0	0
116	0.0	6.57	5	0.0	0	0.0	0	0
116	1.2694	0.0	1	1880.0	-2	0.125	1	1
116	1.7694	0.0	1	1880.0	-2	0.125	1	1
116	1.8480092592	5.87	5	0.0	0	0.0	0	0
116	3.2694	0.0	1	1880.0	-2	0.125	1	1
116	3.7694	0.0	1	1880.0	-2	0.125	1	1
116	3.8101388889	6.21	5	0.0	0	0.0	0	0
116	4.8617708333	5.01	5	0.0	0	0.0	0	0
116	5.2694	0.0	1	1880.0	-2	0.125	1	1
116	5.7694	0.0	1	1880.0	-2	0.125	1	1
116	5.8519791667	3.83	5	0.0	0	0.0	0	0
116	6.8255324074	3.62	5	0.0	0	0.0	0	0
116	8.8383680555	1.87	5	0.0	0	0.0	0	0
116	9.8417592592	1.97	5	0.0	0	0.0	0	0
116	10.8173611111	2.45	5	0.0	0	0.0	0	0
116	11.8297685185	2.1	5	0.0	0	0.0	0	0
116	12.8522916667	2.15	5	0.0	0	0.0	0	0
116	13.8607175926	1.96	5	0.0	0	0.0	0	0
116	14.8322916667	1.64	5	0.0	0	0.0	0	0
116	15.8518518518	1.1	5	0.0	0	0.0	0	0
116	16.8386921296	0.88	5	0.0	0	0.0	0	0
116	17.817037037	0.34	5	0.0	0	0.0	0	0
116	18.8284143518	0.34	5	0.0	0	0.0	0	0
116	19.8353587963	0.28	5	0.0	0	0.0	0	0
116	20.8452083333	0.98	5	0.0	0	0.0	0	0
116	21.824837963	0.44	5	0.0	0	0.0	0	0
116	22.8444560185	0.42	5	0.0	0	0.0	0	0
116	22.8559953704	0.44	5	0.0	0	0.0	0	0
116	23.8227314815	0.93	5	0.0	0	0.0	0	0
116	24.8465046296	0.98	5	0.0	0	0.0	0	0
117	0.0	3.68	5	0.0	0	0.0	0	0
117	0.81771	0.0	1	5850.0	-2	0.125	1	1
117	0.9013194444	3.49	5	0.0	0	0.0	0	0
117	1.3177	0.0	1	5850.0	-2	0.125	1	1
117	1.8955671296	2.17	5	0.0	0	0.0	0	0
117	2.8177	0.0	1	5850.0	-2	0.125	1	1
117	2.9960416667	1.64	5	0.0	0	0.0	0	0
117	3.3177	0.0	1	5850.0	-2	0.125	1	1
117	3.8872916667	1.26	5	0.0	0	0.0	0	0
117	4.8177	0.0	1	5850.0	-2	0.125	1	1
117	4.8965625	0.91	5	0.0	0	0.0	0	0
117	5.3177	0.0	1	5850.0	-2	0.125	1	1
117	5.9038888889	0.98	5	0.0	0	0.0	0	0
117	5.9135648148	1.02	5	0.0	0	0.0	0	0
117	6.9015740741	0.84	5	0.0	0	0.0	0	0
117	7.8956365741	0.98	5	0.0	0	0.0	0	0
117	8.9171990741	1.2	5	0.0	0	0.0	0	0
117	9.8964351852	1.31	5	0.0	0	0.0	0	0
117	10.8436111111	0.61	5	0.0	0	0.0	0	0
117	10.8465393519	0.58	5	0.0	0	0.0	0	0
117	11.9078935185	0.4	5	0.0	0	0.0	0	0
117	12.8948611111	0.41	5	0.0	0	0.0	0	0
117	13.9224884259	0.41	5	0.0	0	0.0	0	0
117	13.9293865741	0.43	5	0.0	0	0.0	0	0
117	15.1161689815	0.44	5	0.0	0	0.0	0	0
117	15.117662037	0.42	5	0.0	0	0.0	0	0
117	15.9248842593	0.28	5	0.0	0	0.0	0	0
117	16.8990740741	0.23	5	0.0	0	0.0	0	0
117	16.9111111111	0.26	5	0.0	0	0.0	0	0
117	17.8924768519	0.18	5	0.0	0	0.0	0	0
117	17.9018865741	0.15	5	0.0	0	0.0	0	0
117	18.8887731482	0.11	5	0.0	0	0.0	0	0
117	18.8958333333	0.25	5	0.0	0	0.0	0	0
117	19.8894097222	0.17	5	0.0	0	0.0	0	0
117	19.895	0.13	5	0.0	0	0.0	0	0
117	20.90625	0.2	5	0.0	0	0.0	0	0
117	21.9111805556	0.26	5	0.0	0	0.0	0	0
117	21.9154050926	0.27	5	0.0	0	0.0	0	0
117	22.892025463	0.4	5	0.0	0	0.0	0	0
117	23.8995486111	0.46	5	0.0	0	0.0	0	0
117	24.9171064815	1.59	5	0.0	0	0.0	0	0
117	25.9160416667	1.78	5	0.0	0	0.0	0	0
117	37.0519328704	3.11	5	0.0	0	0.0	0	0
117	43.8417476852	4.45	5	0.0	0	0.0	0	0
117	45.8783333333	4.89	5	0.0	0	0.0	0	0
117	49.0032060185	6.33	5	0.0	0	0.0	0	0
117	57.9838310185	7.92	5	0.0	0	0.0	0	0
118	0.0	7.27	5	0.0	0	0.0	0	0
118	0.82176	0.0	1	1810.0	-2	0.125	1	1
118	0.9054166667	7.82	5	0.0	0	0.0	0	0
118	1.3218	0.0	1	1810.0	-2	0.125	1	1
118	1.8983796296	5.63	5	0.0	0	0.0	0	0
118	2.8218	0.0	1	1810.0	-2	0.125	1	1
118	2.9046412037	3.69	5	0.0	0	0.0	0	0
118	3.3218	0.0	1	1810.0	-2	0.125	1	1
118	3.9320023148	4.81	5	0.0	0	0.0	0	0
118	4.8218	0.0	1	1810.0	-2	0.125	1	1
118	5.3218	0.0	1	1810.0	-2	0.125	1	1
118	5.9260416667	2.96	5	0.0	0	0.0	0	0
118	5.9339351852	2.85	5	0.0	0	0.0	0	0
118	6.8881944445	1.81	5	0.0	0	0.0	0	0
118	6.896099537	1.89	5	0.0	0	0.0	0	0
118	7.8968402778	2.03	5	0.0	0	0.0	0	0
118	8.955625	2.19	5	0.0	0	0.0	0	0
118	9.9856944445	1.37	5	0.0	0	0.0	0	0
118	10.8883449074	0.76	5	0.0	0	0.0	0	0
118	11.9308217593	0.76	5	0.0	0	0.0	0	0
118	12.9290162037	0.56	5	0.0	0	0.0	0	0
118	13.9252662037	0.55	5	0.0	0	0.0	0	0
118	14.92125	0.16	5	0.0	0	0.0	0	0
118	14.9346643519	0.18	5	0.0	0	0.0	0	0
118	15.940150463	0.17	5	0.0	0	0.0	0	0
118	16.9123611111	0.42	5	0.0	0	0.0	0	0
118	17.9004861111	0.6	5	0.0	0	0.0	0	0
118	18.9218287037	0.94	5	0.0	0	0.0	0	0
118	19.9220601852	1.92	5	0.0	0	0.0	0	0
118	21.9195717593	5.02	5	0.0	0	0.0	0	0
118	22.9056134259	5.57	5	0.0	0	0.0	0	0
118	24.9351157408	4.75	5	0.0	0	0.0	0	0
119	0.0	4.67	5	0.0	0	0.0	0	0
119	0.89491	0.0	1	6000.0	-2	0.125	1	1
119	1.3949	0.0	1	6000.0	-2	0.125	1	1
119	2.8949	0.0	1	6000.0	-2	0.125	1	1
119	2.9865972222	1.61	5	0.0	0	0.0	0	0
119	3.3949	0.0	1	6000.0	-2	0.125	1	1
119	3.9760069444	4.51	5	0.0	0	0.0	0	0
119	4.8949	0.0	1	6000.0	-2	0.125	1	1
119	5.3949	0.0	1	6000.0	-2	0.125	1	1
119	6.9660763889	1.07	5	0.0	0	0.0	0	0
119	7.9262268519	0.7	5	0.0	0	0.0	0	0
119	8.9095717593	0.84	5	0.0	0	0.0	0	0
119	10.9740277778	0.39	5	0.0	0	0.0	0	0
119	11.9821180555	0.59	5	0.0	0	0.0	0	0
119	12.9203819444	0.84	5	0.0	0	0.0	0	0
119	13.9492476852	1.0	5	0.0	0	0.0	0	0
119	14.9082175926	1.27	5	0.0	0	0.0	0	0
119	15.9213657407	0.93	5	0.0	0	0.0	0	0
119	16.933287037	0.51	5	0.0	0	0.0	0	0
119	17.9804861111	0.5	5	0.0	0	0.0	0	0
119	18.9874652778	0.45	5	0.0	0	0.0	0	0
119	19.9352430556	0.72	5	0.0	0	0.0	0	0
119	20.9310648148	0.5	5	0.0	0	0.0	0	0
119	21.9338310185	1.28	5	0.0	0	0.0	0	0
119	22.9323263889	1.5	5	0.0	0	0.0	0	0
119	23.941099537	0.87	5	0.0	0	0.0	0	0
119	23.9471990741	0.91	5	0.0	0	0.0	0	0
119	24.9627083333	1.15	5	0.0	0	0.0	0	0
119	25.9886458333	1.44	5	0.0	0	0.0	0	0
119	26.9055439815	1.43	5	0.0	0	0.0	0	0
119	28.0646527778	1.25	5	0.0	0	0.0	0	0
119	28.9343287037	2.5	5	0.0	0	0.0	0	0
120	0.0	5.15	5	0.0	0	0.0	0	0
120	0.9873148149	4.31	5	0.0	0	0.0	0	0
120	1.4469	0.0	1	5160.0	-2	0.125	1	1
120	1.9469	0.0	1	5160.0	-2	0.125	1	1
120	1.9914814815	3.81	5	0.0	0	0.0	0	0
120	3.0129513889	3.0	5	0.0	0	0.0	0	0
120	3.4469	0.0	1	5160.0	-2	0.125	1	1
120	3.9469	0.0	1	5160.0	-2	0.125	1	1
120	4.0839583334	4.38	5	0.0	0	0.0	0	0
120	5.0036342593	3.06	5	0.0	0	0.0	0	0
120	5.4469	0.0	1	5160.0	-2	0.125	1	1
120	5.9469	0.0	1	5160.0	-2	0.125	1	1
120	6.0088888889	1.37	5	0.0	0	0.0	0	0
120	8.0133217593	1.43	5	0.0	0	0.0	0	0
120	8.9867824074	1.13	5	0.0	0	0.0	0	0
120	10.014837963	1.18	5	0.0	0	0.0	0	0
120	11.01625	1.43	5	0.0	0	0.0	0	0
120	12.019375	1.5	5	0.0	0	0.0	0	0
120	13.0077893519	1.39	5	0.0	0	0.0	0	0
120	13.9805671297	1.2	5	0.0	0	0.0	0	0
120	14.9778125	0.85	5	0.0	0	0.0	0	0
120	15.9965277778	0.78	5	0.0	0	0.0	0	0
120	16.9866203704	0.78	5	0.0	0	0.0	0	0
120	18.0422569445	0.68	5	0.0	0	0.0	0	0
120	19.0291203704	0.69	5	0.0	0	0.0	0	0
120	20.0175231482	0.57	5	0.0	0	0.0	0	0
120	21.017175926	0.5	5	0.0	0	0.0	0	0
120	21.9488773149	0.61	5	0.0	0	0.0	0	0
120	23.0046064815	0.66	5	0.0	0	0.0	0	0
120	23.9862731482	0.96	5	0.0	0	0.0	0	0
120	25.0141203704	1.27	5	0.0	0	0.0	0	0
120	26.0340740741	1.46	5	0.0	0	0.0	0	0
120	26.9686574075	1.52	5	0.0	0	0.0	0	0
120	27.9803472223	1.63	5	0.0	0	0.0	0	0
120	28.9850115741	2.43	5	0.0	0	0.0	0	0
120	37.9902199074	2.99	5	0.0	0	0.0	0	0
121	0.0	6.47	5	0.0	0	0.0	0	0
121	0.84375	0.0	1	1850.0	-2	0.125	1	1
121	1.4271	0.0	1	1850.0	-2	0.125	1	1
121	2.8438	0.0	1	1850.0	-2	0.125	1	1
121	3.4896	0.0	1	1850.0	-2	0.125	1	1
121	3.9093518519	6.91	5	0.0	0	0.0	0	0
121	4.8438	0.0	1	1850.0	-2	0.125	1	1
121	4.9168981482	4.31	5	0.0	0	0.0	0	0
121	5.3438	0.0	1	1850.0	-2	0.125	1	1
121	5.9509027778	4.42	5	0.0	0	0.0	0	0
121	6.9282060186	3.36	5	0.0	0	0.0	0	0
121	7.9121643519	2.2	5	0.0	0	0.0	0	0
121	8.9241666667	2.81	5	0.0	0	0.0	0	0
121	9.9189583334	4.09	5	0.0	0	0.0	0	0
121	10.8943171297	3.56	5	0.0	0	0.0	0	0
121	11.9078356482	2.43	5	0.0	0	0.0	0	0
121	11.9085185186	2.53	5	0.0	0	0.0	0	0
121	12.8754976852	2.67	5	0.0	0	0.0	0	0
121	13.8896064815	0.83	5	0.0	0	0.0	0	0
121	14.8897106482	0.5	5	0.0	0	0.0	0	0
121	15.9230208334	0.44	5	0.0	0	0.0	0	0
121	16.9125	0.39	5	0.0	0	0.0	0	0
121	17.9034837963	0.31	5	0.0	0	0.0	0	0
121	18.8966666667	0.23	5	0.0	0	0.0	0	0
121	19.9351851852	0.43	5	0.0	0	0.0	0	0
121	20.9198148148	1.42	5	0.0	0	0.0	0	0
121	21.9138657408	1.5	5	0.0	0	0.0	0	0
121	22.9084143519	2.55	5	0.0	0	0.0	0	0
121	23.9355671297	2.96	5	0.0	0	0.0	0	0
122	0.0	4.3	5	0.0	0	0.0	0	0
122	1.87604	0.0	1	1690.0	-2	0.125	1	1
122	1.968287037	3.92	5	0.0	0	0.0	0	0
122	2.376	0.0	1	1690.0	-2	0.125	1	1
122	3.876	0.0	1	1690.0	-2	0.125	1	1
122	4.376	0.0	1	1690.0	-2	0.125	1	1
122	4.9007291666	5.07	5	0.0	0	0.0	0	0
122	5.876	0.0	1	1690.0	-2	0.125	1	1
122	6.376	0.0	1	1690.0	-2	0.125	1	1
122	6.9749884259	3.61	5	0.0	0	0.0	0	0
122	8.949699074	0.93	5	0.0	0	0.0	0	0
122	10.9917824074	1.03	5	0.0	0	0.0	0	0
122	12.0045254629	0.48	5	0.0	0	0.0	0	0
122	12.9299652777	0.71	5	0.0	0	0.0	0	0
122	13.9989467592	0.67	5	0.0	0	0.0	0	0
122	14.9411111111	0.6	5	0.0	0	0.0	0	0
122	15.9951041666	0.7	5	0.0	0	0.0	0	0
122	16.9527777777	0.59	5	0.0	0	0.0	0	0
122	17.9674074074	0.61	5	0.0	0	0.0	0	0
122	18.892511574	0.58	5	0.0	0	0.0	0	0
122	19.8942013889	0.71	5	0.0	0	0.0	0	0
122	20.9561805555	0.58	5	0.0	0	0.0	0	0
122	21.9880787037	0.56	5	0.0	0	0.0	0	0
122	22.9920717592	0.56	5	0.0	0	0.0	0	0
122	22.9978472222	0.58	5	0.0	0	0.0	0	0
122	23.9680902777	0.56	5	0.0	0	0.0	0	0
122	24.9607291666	0.69	5	0.0	0	0.0	0	0
122	25.9059837963	0.87	5	0.0	0	0.0	0	0
122	26.8987847222	0.84	5	0.0	0	0.0	0	0
122	27.9650231481	0.97	5	0.0	0	0.0	0	0
122	28.8920949074	2.23	5	0.0	0	0.0	0	0
122	29.9993055555	1.29	5	0.0	0	0.0	0	0
122	31.9292824074	1.82	5	0.0	0	0.0	0	0
122	32.8897800926	1.55	5	0.0	0	0.0	0	0
123	0.0	8.82	5	0.0	0	0.0	0	0
123	0.94769	0.0	1	5730.0	-2	0.125	1	1
123	1.4477	0.0	1	5730.0	-2	0.125	1	1
123	2.0571643519	9.47	5	0.0	0	0.0	0	0
123	2.9477	0.0	1	5730.0	-2	0.125	1	1
123	3.4477	0.0	1	5730.0	-2	0.125	1	1
123	4.0277777778	4.12	5	0.0	0	0.0	0	0
123	4.9477	0.0	1	5730.0	-2	0.125	1	1
123	5.4477	0.0	1	5730.0	-2	0.125	1	1
123	6.0334143519	2.87	5	0.0	0	0.0	0	0
123	6.9895717593	1.18	5	0.0	0	0.0	0	0
123	7.0204166667	1.24	5	0.0	0	0.0	0	0
123	8.0058564815	2.14	5	0.0	0	0.0	0	0
123	9.0376736111	3.43	5	0.0	0	0.0	0	0
123	10.0192476852	2.58	5	0.0	0	0.0	0	0
123	11.0169791667	1.85	5	0.0	0	0.0	0	0
123	12.0343518519	1.65	5	0.0	0	0.0	0	0
123	13.0225810185	1.97	5	0.0	0	0.0	0	0
123	14.0087384259	1.71	5	0.0	0	0.0	0	0
123	15.0090277778	2.14	5	0.0	0	0.0	0	0
123	16.0272222222	1.37	5	0.0	0	0.0	0	0
123	17.0109259259	1.01	5	0.0	0	0.0	0	0
123	17.9984143519	0.61	5	0.0	0	0.0	0	0
123	19.0302662037	0.59	5	0.0	0	0.0	0	0
123	20.02875	0.66	5	0.0	0	0.0	0	0
123	21.0096759259	0.91	5	0.0	0	0.0	0	0
123	21.9852893519	1.68	5	0.0	0	0.0	0	0
123	23.0253935185	2.04	5	0.0	0	0.0	0	0
