# Supplementary material for: Mathematical models for cytarabine-derived myelosuppression in acute myeloid leukaemia
Source: PLoS One. 2019 Jul 1;14(7):e0204540. doi: 10.1371/journal.pone.0204540 (PMC6602180; doi:10.1371/journal.pone.0204540)
Supplement: S3 File — (PY) [file pone.0204540.s004.py]

# 86 Ara-C concentration measurements (μg/mL = mg/L) from 11 patients were collected from Figure 2 of Kern1997

import casadi as ca
import numpy as np
import matplotlib.pyplot as plt


# first column: measurement times [hour]
# second column: Ara-C concentration [μg / mL]

data = np.array( [[2.29574611749e-01, 3.87558654993e+00] , 
[2.29574611749e-01 ,8.46456132459e+00] , 
[2.43079000675e-01 ,5.21344465034e+00] , 
[2.56583389602e-01 ,1.02155764802e+01] , 
[2.70087778528e-01 , 1.30635339370e+01] , 
[2.70087778528e-01 , 4.28835810298e+00] , 
[3.37609723160e-01 , 7.59304828184e+00] , 
[4.99662390277e-01 , 9.70779576494e+00] , 
[5.26671168130e-01 , 9.63745361565e+00] , 
[5.26671168130e-01 , 1.58750911492e+01] , 
[5.26671168130e-01 , 8.90035495354e+00] , 
[7.02228224173e-01 , 9.15930401676e+00] , 
[7.42741390952e-01 , 7.58859942264e+00] , 
[7.83254557731e-01 , 1.40330438394e+01] , 
[7.96758946658e-01 , 1.27733761421e+01] , 
[9.85820391627e-01 , 8.45530596184e+00] , 
[9.85820391627e-01 , 1.39278234887e+01] , 
[9.99324780554e-01 , 1.04284633578e+01] , 
[1.01282916948e+00 , 1.54115153411e+01] , 
[1.09385550304e+00 , 8.70215665362e+00] , 
[1.98514517218e+00 , 1.10339711975e+01] , 
[1.98514517218e+00 , 1.19477690685e+01] , 
[2.01215395003e+00 , 1.41098098101e+01] , 
[2.02565833896e+00 , 1.57265367533e+01] , 
[2.80891289669e+00 , 7.67619913698e+00] , 
[2.98446995273e+00 , 1.00292002217e+01] , 
[2.99797434166e+00 , 1.68824638185e+01] , 
[3.02498311951e+00 , 1.28246975282e+01] , 
[3.05199189737e+00 , 1.18433670276e+01] , 
[3.17353139770e+00 , 6.17555957050e+00] , 
[3.21404456448e+00 , 5.58048319267e+00] , 
[3.32207967589e+00 , 2.07127344292e+00] , 
[3.33558406482e+00 , 1.04183665470e+00] , 
[3.34908845375e+00 , 2.70676675948e+00] , 
[3.36259284267e+00 , 3.12802038879e+00] , 
[3.37609723160e+00 , 2.48163285664e+00] , 
[3.49763673194e+00 , 8.94806712743e-01] , 
[3.52464550979e+00 , 1.24800085363e+00] , 
[3.59216745442e+00 , 8.26256461183e-01] , 
[3.67319378798e+00 , 1.13575290759e+00] , 
[3.68669817691e+00 , 2.91540877516e-01] , 
[3.75422012154e+00 , 9.07508605097e-01] , 
[4.01080351114e+00 , 3.78080984782e-01] , 
[4.01080351114e+00 , 3.78080984782e-01] , 
[4.03781228899e+00 , 7.40823010668e-01] , 
[4.51046590142e+00 , 9.49010268196e-02] , 
[5.01012829169e+00 , 2.01214168419e-01] , 
[5.02363268062e+00 , 2.01210237512e-01] , 
[5.05064145847e+00 , 6.09970030580e-02] , 
[6.03646185010e+00 , 1.01061193282e-01] , 
[7.04929101958e+00 , 6.12624220194e-02] , 
[1.22349763673e+01 , 4.40171585873e+00] , 
[1.22484807562e+01 , 2.48568436541e+00] , 
[1.22619851452e+01 , 1.32157540145e+01] , 
[1.22619851452e+01 , 6.09489589619e+00] , 
[1.22619851452e+01 , 3.20173320614e+00] , 
[1.24915597569e+01 , 1.23787120276e+01] , 
[1.25050641458e+01 , 8.25563997012e+00] , 
[1.25185685348e+01 , 1.02561201112e+01] , 
[1.25185685348e+01 , 1.39978595727e+01] , 
[1.27481431465e+01 , 5.46437421855e+00] , 
[1.27481431465e+01 , 1.41971156294e+01] , 
[1.27616475354e+01 , 1.26453209015e+01] , 
[1.29912221472e+01 , 1.37873866394e+01] , 
[1.30047265361e+01 , 6.08835052644e+00] , 
[1.30047265361e+01 , 1.30119558245e+01] , 
[1.30182309251e+01 , 1.93690787486e+01] , 
[1.39770425388e+01 , 1.61425648104e+01] , 
[1.39905469278e+01 , 2.56455002336e+01] , 
[1.40040513167e+01 , 1.46932501863e+01] , 
[1.40040513167e+01 , 1.26226135772e+01] , 
[1.49763673194e+01 , 9.71514759126e+00] , 
[1.49763673194e+01 , 1.45668494946e+01] , 
[1.49898717083e+01 , 1.37475800950e+01] , 
[1.50033760972e+01 , 2.04640997137e+01] , 
[1.51249155976e+01 , 7.22038345611e+00] , 
[1.54760297097e+01 , 1.82591698471e+00] , 
[1.54760297097e+01 , 3.23331909978e+00] , 
[1.59216745442e+01 , 4.58354017343e-01] , 
[1.59486833221e+01 , 3.82516384208e-01] , 
[1.64483457124e+01 , 2.28717538628e-01] , 
[1.68939905469e+01 , 1.22705043663e-01] , 
[1.69209993248e+01 , 8.12433557925e-02] , 
[1.79203241053e+01 , 3.01157382377e-02] , 
[1.80013504389e+01 , 4.10980428942e-02] , 
[1.89331532748e+01 , 4.04532103464e-02] ] )


# plotting
plt.plot( data[:,0], data[:,1] , 'o' )
plt.show()
